# Supplementary material for: Crop phenotype prediction using biclustering to explain genotype-by-environment interactions
Source: Front Plant Sci. 2022 Sep 20;13:975976. doi: 10.3389/fpls.2022.975976 (PMC9530907; doi:10.3389/fpls.2022.975976)
Supplement: Supplementary file 1 [file Table_1.XLS]

## Sheet: MET maize data
G!	E!	group!	yield	env_index	MINTF	RADG
G001	SS92a	2	3.28933	-0.587829	9.7	18.2
G002	SS92a	2	2.92267	-0.587829	9.7	18.2
G003	SS92a	2	2.72867	-0.587829	9.7	18.2
G004	SS92a	2	2.46067	-0.587829	9.7	18.2
G005	SS92a	2	2.84867	-0.587829	9.7	18.2
G006	SS92a	2	1.78267	-0.587829	9.7	18.2
G007	SS92a	2	2.50933	-0.587829	9.7	18.2
G008	SS92a	2	1.05333	-0.587829	9.7	18.2
G009	SS92a	2	1.34533	-0.587829	9.7	18.2
G010	SS92a	2	3.29867	-0.587829	9.7	18.2
G011	SS92a	2	2.32333	-0.587829	9.7	18.2
G012	SS92a	2	2.37467	-0.587829	9.7	18.2
G013	SS92a	2	2.752	-0.587829	9.7	18.2
G014	SS92a	2	1.85467	-0.587829	9.7	18.2
G015	SS92a	2	2.104	-0.587829	9.7	18.2
G016	SS92a	2	0.599333	-0.587829	9.7	18.2
G017	SS92a	2	1.43467	-0.587829	9.7	18.2
G018	SS92a	2	1.814	-0.587829	9.7	18.2
G019	SS92a	2	4.04667	-0.587829	9.7	18.2
G020	SS92a	2	2.502	-0.587829	9.7	18.2
G021	SS92a	2	1.852	-0.587829	9.7	18.2
G022	SS92a	2	2.494	-0.587829	9.7	18.2
G023	SS92a	2	3.32267	-0.587829	9.7	18.2
G024	SS92a	2	2.024	-0.587829	9.7	18.2
G025	SS92a	2	2.94667	-0.587829	9.7	18.2
G026	SS92a	2	2.282	-0.587829	9.7	18.2
G027	SS92a	2	1.83867	-0.587829	9.7	18.2
G028	SS92a	2	3.8	-0.587829	9.7	18.2
G029	SS92a	2	1.80733	-0.587829	9.7	18.2
G030	SS92a	2	2.43	-0.587829	9.7	18.2
G031	SS92a	2	2.238	-0.587829	9.7	18.2
G032	SS92a	2	3.48933	-0.587829	9.7	18.2
G033	SS92a	2	1.16467	-0.587829	9.7	18.2
G034	SS92a	2	3.50933	-0.587829	9.7	18.2
G035	SS92a	2	1.75133	-0.587829	9.7	18.2
G036	SS92a	2	3.122	-0.587829	9.7	18.2
G037	SS92a	2	2.746	-0.587829	9.7	18.2
G038	SS92a	2	1.2	-0.587829	9.7	18.2
G039	SS92a	2	3.34267	-0.587829	9.7	18.2
G040	SS92a	2	2.654	-0.587829	9.7	18.2
G041	SS92a	2	3.26733	-0.587829	9.7	18.2
G042	SS92a	2	3.338	-0.587829	9.7	18.2
G043	SS92a	2	2.52067	-0.587829	9.7	18.2
G044	SS92a	2	2.09733	-0.587829	9.7	18.2
G045	SS92a	2	2.67667	-0.587829	9.7	18.2
G046	SS92a	2	1.82	-0.587829	9.7	18.2
G047	SS92a	2	2.69267	-0.587829	9.7	18.2
G048	SS92a	2	2.006	-0.587829	9.7	18.2
G049	SS92a	2	2.644	-0.587829	9.7	18.2
G050	SS92a	2	3.99667	-0.587829	9.7	18.2
G051	SS92a	2	2.55933	-0.587829	9.7	18.2
G052	SS92a	2	2.032	-0.587829	9.7	18.2
G053	SS92a	2	2.53667	-0.587829	9.7	18.2
G054	SS92a	2	1.88133	-0.587829	9.7	18.2
G055	SS92a	2	3.03467	-0.587829	9.7	18.2
G056	SS92a	2	3.026	-0.587829	9.7	18.2
G057	SS92a	2	2.09533	-0.587829	9.7	18.2
G058	SS92a	2	3.88533	-0.587829	9.7	18.2
G059	SS92a	2	2.37867	-0.587829	9.7	18.2
G060	SS92a	2	1.81867	-0.587829	9.7	18.2
G061	SS92a	2	1.86267	-0.587829	9.7	18.2
G062	SS92a	2	2.56467	-0.587829	9.7	18.2
G063	SS92a	2	3.28133	-0.587829	9.7	18.2
G064	SS92a	2	2.22667	-0.587829	9.7	18.2
G065	SS92a	2	2.2	-0.587829	9.7	18.2
G066	SS92a	2	2.36933	-0.587829	9.7	18.2
G067	SS92a	2	3.55333	-0.587829	9.7	18.2
G068	SS92a	2	4.19267	-0.587829	9.7	18.2
G069	SS92a	2	3.25933	-0.587829	9.7	18.2
G070	SS92a	2	1.99933	-0.587829	9.7	18.2
G071	SS92a	2	1.424	-0.587829	9.7	18.2
G072	SS92a	2	2.59933	-0.587829	9.7	18.2
G073	SS92a	2	1.15733	-0.587829	9.7	18.2
G074	SS92a	2	1.542	-0.587829	9.7	18.2
G075	SS92a	2	1.82267	-0.587829	9.7	18.2
G076	SS92a	2	2.15867	-0.587829	9.7	18.2
G077	SS92a	2	3.35267	-0.587829	9.7	18.2
G078	SS92a	2	2.488	-0.587829	9.7	18.2
G079	SS92a	2	1.932	-0.587829	9.7	18.2
G080	SS92a	2	2.60533	-0.587829	9.7	18.2
G081	SS92a	2	2.966	-0.587829	9.7	18.2
G082	SS92a	2	2.08867	-0.587829	9.7	18.2
G083	SS92a	2	2.064	-0.587829	9.7	18.2
G084	SS92a	2	1.21467	-0.587829	9.7	18.2
G085	SS92a	2	4.39	-0.587829	9.7	18.2
G086	SS92a	2	3.56467	-0.587829	9.7	18.2
G087	SS92a	2	2.992	-0.587829	9.7	18.2
G088	SS92a	2	2.932	-0.587829	9.7	18.2
G089	SS92a	2	3.822	-0.587829	9.7	18.2
G090	SS92a	2	1.39933	-0.587829	9.7	18.2
G091	SS92a	2	3.21333	-0.587829	9.7	18.2
G092	SS92a	2	2.19667	-0.587829	9.7	18.2
G093	SS92a	2	2.346	-0.587829	9.7	18.2
G094	SS92a	2	3.51733	-0.587829	9.7	18.2
G095	SS92a	2	1.63133	-0.587829	9.7	18.2
G096	SS92a	2	1.16333	-0.587829	9.7	18.2
G097	SS92a	2	1.508	-0.587829	9.7	18.2
G098	SS92a	2	1.48667	-0.587829	9.7	18.2
G099	SS92a	2	2.79333	-0.587829	9.7	18.2
G100	SS92a	2	2.70533	-0.587829	9.7	18.2
G101	SS92a	2	1.71933	-0.587829	9.7	18.2
G102	SS92a	2	2.496	-0.587829	9.7	18.2
G103	SS92a	2	2.624	-0.587829	9.7	18.2
G104	SS92a	2	3.624	-0.587829	9.7	18.2
G105	SS92a	2	1.812	-0.587829	9.7	18.2
G106	SS92a	2	3.42867	-0.587829	9.7	18.2
G107	SS92a	2	2.116	-0.587829	9.7	18.2
G108	SS92a	2	2.97733	-0.587829	9.7	18.2
G109	SS92a	2	2.466	-0.587829	9.7	18.2
G110	SS92a	2	2.262	-0.587829	9.7	18.2
G111	SS92a	2	0.818	-0.587829	9.7	18.2
G112	SS92a	2	1.79733	-0.587829	9.7	18.2
G113	SS92a	2	1.15667	-0.587829	9.7	18.2
G114	SS92a	2	1.48933	-0.587829	9.7	18.2
G115	SS92a	2	2.93	-0.587829	9.7	18.2
G116	SS92a	2	2.244	-0.587829	9.7	18.2
G117	SS92a	2	2.19933	-0.587829	9.7	18.2
G118	SS92a	2	0.600133	-0.587829	9.7	18.2
G119	SS92a	2	2.05533	-0.587829	9.7	18.2
G120	SS92a	2	1.46067	-0.587829	9.7	18.2
G121	SS92a	2	4.20467	-0.587829	9.7	18.2
G122	SS92a	2	1.72133	-0.587829	9.7	18.2
G123	SS92a	2	3.06067	-0.587829	9.7	18.2
G124	SS92a	2	1.756	-0.587829	9.7	18.2
G125	SS92a	2	2.36133	-0.587829	9.7	18.2
G126	SS92a	2	0.310867	-0.587829	9.7	18.2
G127	SS92a	2	3.68533	-0.587829	9.7	18.2
G128	SS92a	2	1.96933	-0.587829	9.7	18.2
G129	SS92a	2	4.592	-0.587829	9.7	18.2
G130	SS92a	2	2.91667	-0.587829	9.7	18.2
G131	SS92a	2	2.342	-0.587829	9.7	18.2
G132	SS92a	2	2.06133	-0.587829	9.7	18.2
G133	SS92a	2	0.838667	-0.587829	9.7	18.2
G134	SS92a	2	1.49267	-0.587829	9.7	18.2
G135	SS92a	2	3.92733	-0.587829	9.7	18.2
G136	SS92a	2	1.47267	-0.587829	9.7	18.2
G137	SS92a	2	2.284	-0.587829	9.7	18.2
G138	SS92a	2	1.89867	-0.587829	9.7	18.2
G139	SS92a	2	1.80467	-0.587829	9.7	18.2
G140	SS92a	2	1.64133	-0.587829	9.7	18.2
G141	SS92a	2	2.39667	-0.587829	9.7	18.2
G142	SS92a	2	3.94667	-0.587829	9.7	18.2
G143	SS92a	2	1.728	-0.587829	9.7	18.2
G144	SS92a	2	3.75133	-0.587829	9.7	18.2
G145	SS92a	2	2.83267	-0.587829	9.7	18.2
G146	SS92a	2	2.20733	-0.587829	9.7	18.2
G147	SS92a	2	1.89667	-0.587829	9.7	18.2
G148	SS92a	2	1.96733	-0.587829	9.7	18.2
G149	SS92a	2	2.92133	-0.587829	9.7	18.2
G150	SS92a	2	1.14733	-0.587829	9.7	18.2
G151	SS92a	2	2.31133	-0.587829	9.7	18.2
G152	SS92a	2	3.76533	-0.587829	9.7	18.2
G153	SS92a	2	1.29733	-0.587829	9.7	18.2
G154	SS92a	2	2.762	-0.587829	9.7	18.2
G155	SS92a	2	3.56733	-0.587829	9.7	18.2
G156	SS92a	2	3.966	-0.587829	9.7	18.2
G157	SS92a	2	3.082	-0.587829	9.7	18.2
G158	SS92a	2	2.30133	-0.587829	9.7	18.2
G159	SS92a	2	3.18933	-0.587829	9.7	18.2
G160	SS92a	2	3.82133	-0.587829	9.7	18.2
G161	SS92a	2	3.83333	-0.587829	9.7	18.2
G162	SS92a	2	4.29733	-0.587829	9.7	18.2
G163	SS92a	2	2.47333	-0.587829	9.7	18.2
G164	SS92a	2	2.20933	-0.587829	9.7	18.2
G165	SS92a	2	2.10733	-0.587829	9.7	18.2
G166	SS92a	2	3.64533	-0.587829	9.7	18.2
G167	SS92a	2	3.50533	-0.587829	9.7	18.2
G168	SS92a	2	2.958	-0.587829	9.7	18.2
G169	SS92a	2	1.96867	-0.587829	9.7	18.2
G170	SS92a	2	2.16	-0.587829	9.7	18.2
G171	SS92a	2	1.75533	-0.587829	9.7	18.2
G172	SS92a	2	1.406	-0.587829	9.7	18.2
G173	SS92a	2	1.94133	-0.587829	9.7	18.2
G174	SS92a	2	1.19467	-0.587829	9.7	18.2
G175	SS92a	2	2.32133	-0.587829	9.7	18.2
G176	SS92a	2	3.66267	-0.587829	9.7	18.2
G177	SS92a	2	2.938	-0.587829	9.7	18.2
G178	SS92a	2	3.336	-0.587829	9.7	18.2
G179	SS92a	2	1.12667	-0.587829	9.7	18.2
G180	SS92a	2	1.11467	-0.587829	9.7	18.2
G181	SS92a	2	2.106	-0.587829	9.7	18.2
G182	SS92a	2	2.126	-0.587829	9.7	18.2
G183	SS92a	2	1.64067	-0.587829	9.7	18.2
G184	SS92a	2	1.78133	-0.587829	9.7	18.2
G185	SS92a	2	3.00667	-0.587829	9.7	18.2
G186	SS92a	2	5.35933	-0.587829	9.7	18.2
G187	SS92a	2	2.76067	-0.587829	9.7	18.2
G188	SS92a	2	2.008	-0.587829	9.7	18.2
G189	SS92a	2	1.866	-0.587829	9.7	18.2
G190	SS92a	2	2.60533	-0.587829	9.7	18.2
G191	SS92a	2	2.50933	-0.587829	9.7	18.2
G192	SS92a	2	3.87267	-0.587829	9.7	18.2
G193	SS92a	2	2.30933	-0.587829	9.7	18.2
G194	SS92a	2	2.296	-0.587829	9.7	18.2
G195	SS92a	2	3.22467	-0.587829	9.7	18.2
G196	SS92a	2	2.14067	-0.587829	9.7	18.2
G197	SS92a	2	2.278	-0.587829	9.7	18.2
G198	SS92a	2	5.144	-0.587829	9.7	18.2
G199	SS92a	2	2.32933	-0.587829	9.7	18.2
G200	SS92a	2	2.76067	-0.587829	9.7	18.2
G201	SS92a	2	2.32067	-0.587829	9.7	18.2
G202	SS92a	2	1.86667	-0.587829	9.7	18.2
G203	SS92a	2	1.91667	-0.587829	9.7	18.2
G204	SS92a	2	2.952	-0.587829	9.7	18.2
G205	SS92a	2	2.65867	-0.587829	9.7	18.2
G206	SS92a	2	1.94867	-0.587829	9.7	18.2
G207	SS92a	2	1.85933	-0.587829	9.7	18.2
G208	SS92a	2	2.06933	-0.587829	9.7	18.2
G209	SS92a	2	2.92533	-0.587829	9.7	18.2
G210	SS92a	2	1.68	-0.587829	9.7	18.2
G211	SS92a	2	0.956667	-0.587829	9.7	18.2
G001	IS92a	2	4.48	1.22639	10.7	18.93
G002	IS92a	2	4.87733	1.22639	10.7	18.93
G003	IS92a	2	4.532	1.22639	10.7	18.93
G004	IS92a	2	3.69267	1.22639	10.7	18.93
G005	IS92a	2	5.028	1.22639	10.7	18.93
G006	IS92a	2	3.95933	1.22639	10.7	18.93
G007	IS92a	2	4.51733	1.22639	10.7	18.93
G008	IS92a	2	2.55867	1.22639	10.7	18.93
G009	IS92a	2	3.096	1.22639	10.7	18.93
G010	IS92a	2	4.07267	1.22639	10.7	18.93
G011	IS92a	2	3.59267	1.22639	10.7	18.93
G012	IS92a	2	4.17467	1.22639	10.7	18.93
G013	IS92a	2	4.70267	1.22639	10.7	18.93
G014	IS92a	2	3.342	1.22639	10.7	18.93
G015	IS92a	2	4.09333	1.22639	10.7	18.93
G016	IS92a	2	3.702	1.22639	10.7	18.93
G017	IS92a	2	2.52	1.22639	10.7	18.93
G018	IS92a	2	3.364	1.22639	10.7	18.93
G019	IS92a	2	6.116	1.22639	10.7	18.93
G020	IS92a	2	4.44133	1.22639	10.7	18.93
G021	IS92a	2	2.89333	1.22639	10.7	18.93
G022	IS92a	2	3.90667	1.22639	10.7	18.93
G023	IS92a	2	4.24067	1.22639	10.7	18.93
G024	IS92a	2	3.93067	1.22639	10.7	18.93
G025	IS92a	2	5.62733	1.22639	10.7	18.93
G026	IS92a	2	4.49933	1.22639	10.7	18.93
G027	IS92a	2	3.91333	1.22639	10.7	18.93
G028	IS92a	2	6.72	1.22639	10.7	18.93
G029	IS92a	2	2.86867	1.22639	10.7	18.93
G030	IS92a	2	3.77133	1.22639	10.7	18.93
G031	IS92a	2	3.92667	1.22639	10.7	18.93
G032	IS92a	2	4.96667	1.22639	10.7	18.93
G033	IS92a	2	3.91067	1.22639	10.7	18.93
G034	IS92a	2	5.10333	1.22639	10.7	18.93
G035	IS92a	2	3.18467	1.22639	10.7	18.93
G036	IS92a	2	4.29467	1.22639	10.7	18.93
G037	IS92a	2	4.49333	1.22639	10.7	18.93
G038	IS92a	2	3.00867	1.22639	10.7	18.93
G039	IS92a	2	4.556	1.22639	10.7	18.93
G040	IS92a	2	3.97667	1.22639	10.7	18.93
G041	IS92a	2	2.678	1.22639	10.7	18.93
G042	IS92a	2	6.78667	1.22639	10.7	18.93
G043	IS92a	2	5.00533	1.22639	10.7	18.93
G044	IS92a	2	4.29067	1.22639	10.7	18.93
G045	IS92a	2	6.074	1.22639	10.7	18.93
G046	IS92a	2	3.33267	1.22639	10.7	18.93
G047	IS92a	2	3.2	1.22639	10.7	18.93
G048	IS92a	2	4.63	1.22639	10.7	18.93
G049	IS92a	2	4.29667	1.22639	10.7	18.93
G050	IS92a	2	5.79867	1.22639	10.7	18.93
G051	IS92a	2	5.24733	1.22639	10.7	18.93
G052	IS92a	2	4.89933	1.22639	10.7	18.93
G053	IS92a	2	4.006	1.22639	10.7	18.93
G054	IS92a	2	3.21467	1.22639	10.7	18.93
G055	IS92a	2	4.862	1.22639	10.7	18.93
G056	IS92a	2	4.88733	1.22639	10.7	18.93
G057	IS92a	2	4.37267	1.22639	10.7	18.93
G058	IS92a	2	3.38067	1.22639	10.7	18.93
G059	IS92a	2	4.22667	1.22639	10.7	18.93
G060	IS92a	2	4.01733	1.22639	10.7	18.93
G061	IS92a	2	4.91667	1.22639	10.7	18.93
G062	IS92a	2	6.13067	1.22639	10.7	18.93
G063	IS92a	2	3.786	1.22639	10.7	18.93
G064	IS92a	2	4.86067	1.22639	10.7	18.93
G065	IS92a	2	4.81933	1.22639	10.7	18.93
G066	IS92a	2	4.34867	1.22639	10.7	18.93
G067	IS92a	2	5.93	1.22639	10.7	18.93
G068	IS92a	2	3.98133	1.22639	10.7	18.93
G069	IS92a	2	5.45667	1.22639	10.7	18.93
G070	IS92a	2	4.242	1.22639	10.7	18.93
G071	IS92a	2	3.81667	1.22639	10.7	18.93
G072	IS92a	2	4.48733	1.22639	10.7	18.93
G073	IS92a	2	2.926	1.22639	10.7	18.93
G074	IS92a	2	4.296	1.22639	10.7	18.93
G075	IS92a	2	4.53733	1.22639	10.7	18.93
G076	IS92a	2	2.89733	1.22639	10.7	18.93
G077	IS92a	2	5.13733	1.22639	10.7	18.93
G078	IS92a	2	4.21667	1.22639	10.7	18.93
G079	IS92a	2	4.244	1.22639	10.7	18.93
G080	IS92a	2	4.206	1.22639	10.7	18.93
G081	IS92a	2	4.03333	1.22639	10.7	18.93
G082	IS92a	2	5.38533	1.22639	10.7	18.93
G083	IS92a	2	3.59533	1.22639	10.7	18.93
G084	IS92a	2	5.40533	1.22639	10.7	18.93
G085	IS92a	2	5.954	1.22639	10.7	18.93
G086	IS92a	2	3.98267	1.22639	10.7	18.93
G087	IS92a	2	3.31933	1.22639	10.7	18.93
G088	IS92a	2	4.378	1.22639	10.7	18.93
G089	IS92a	2	3.79933	1.22639	10.7	18.93
G090	IS92a	2	3.00133	1.22639	10.7	18.93
G091	IS92a	2	5.136	1.22639	10.7	18.93
G092	IS92a	2	3.812	1.22639	10.7	18.93
G093	IS92a	2	3.73267	1.22639	10.7	18.93
G094	IS92a	2	4.72733	1.22639	10.7	18.93
G095	IS92a	2	3.00667	1.22639	10.7	18.93
G096	IS92a	2	3.02	1.22639	10.7	18.93
G097	IS92a	2	4.236	1.22639	10.7	18.93
G098	IS92a	2	4.29533	1.22639	10.7	18.93
G099	IS92a	2	3.55067	1.22639	10.7	18.93
G100	IS92a	2	4.34333	1.22639	10.7	18.93
G101	IS92a	2	4.34133	1.22639	10.7	18.93
G102	IS92a	2	4.93867	1.22639	10.7	18.93
G103	IS92a	2	4.60667	1.22639	10.7	18.93
G104	IS92a	2	3.50333	1.22639	10.7	18.93
G105	IS92a	2	4.91867	1.22639	10.7	18.93
G106	IS92a	2	6.13467	1.22639	10.7	18.93
G107	IS92a	2	4.65333	1.22639	10.7	18.93
G108	IS92a	2	4.43133	1.22639	10.7	18.93
G109	IS92a	2	5.71867	1.22639	10.7	18.93
G110	IS92a	2	5.34467	1.22639	10.7	18.93
G111	IS92a	2	2.69533	1.22639	10.7	18.93
G112	IS92a	2	2.826	1.22639	10.7	18.93
G113	IS92a	2	3.00933	1.22639	10.7	18.93
G114	IS92a	2	4.35	1.22639	10.7	18.93
G115	IS92a	2	5.17933	1.22639	10.7	18.93
G116	IS92a	2	5.43867	1.22639	10.7	18.93
G117	IS92a	2	5.358	1.22639	10.7	18.93
G118	IS92a	2	2.166	1.22639	10.7	18.93
G119	IS92a	2	2.51067	1.22639	10.7	18.93
G120	IS92a	2	4.068	1.22639	10.7	18.93
G121	IS92a	2	4.88133	1.22639	10.7	18.93
G122	IS92a	2	5.05333	1.22639	10.7	18.93
G123	IS92a	2	6.12733	1.22639	10.7	18.93
G124	IS92a	2	2.74867	1.22639	10.7	18.93
G125	IS92a	2	3.45267	1.22639	10.7	18.93
G126	IS92a	2	2.18067	1.22639	10.7	18.93
G127	IS92a	2	4.68933	1.22639	10.7	18.93
G128	IS92a	2	3.83333	1.22639	10.7	18.93
G129	IS92a	2	4.774	1.22639	10.7	18.93
G130	IS92a	2	5.31467	1.22639	10.7	18.93
G131	IS92a	2	4.154	1.22639	10.7	18.93
G132	IS92a	2	4.148	1.22639	10.7	18.93
G133	IS92a	2	2.25933	1.22639	10.7	18.93
G134	IS92a	2	3.39267	1.22639	10.7	18.93
G135	IS92a	2	5.52067	1.22639	10.7	18.93
G136	IS92a	2	3.028	1.22639	10.7	18.93
G137	IS92a	2	4.01067	1.22639	10.7	18.93
G138	IS92a	2	3.89667	1.22639	10.7	18.93
G139	IS92a	2	3.67267	1.22639	10.7	18.93
G140	IS92a	2	2.74133	1.22639	10.7	18.93
G141	IS92a	2	3.09667	1.22639	10.7	18.93
G142	IS92a	2	5.23733	1.22639	10.7	18.93
G143	IS92a	2	2.71467	1.22639	10.7	18.93
G144	IS92a	2	5.336	1.22639	10.7	18.93
G145	IS92a	2	4.62933	1.22639	10.7	18.93
G146	IS92a	2	5.442	1.22639	10.7	18.93
G147	IS92a	2	3.85667	1.22639	10.7	18.93
G148	IS92a	2	3.782	1.22639	10.7	18.93
G149	IS92a	2	3.23533	1.22639	10.7	18.93
G150	IS92a	2	4.29067	1.22639	10.7	18.93
G151	IS92a	2	5.24533	1.22639	10.7	18.93
G152	IS92a	2	3.854	1.22639	10.7	18.93
G153	IS92a	2	4.27267	1.22639	10.7	18.93
G154	IS92a	2	5.796	1.22639	10.7	18.93
G155	IS92a	2	3.71333	1.22639	10.7	18.93
G156	IS92a	2	4.56533	1.22639	10.7	18.93
G157	IS92a	2	4.12533	1.22639	10.7	18.93
G158	IS92a	2	4.06133	1.22639	10.7	18.93
G159	IS92a	2	4.48867	1.22639	10.7	18.93
G160	IS92a	2	5.16	1.22639	10.7	18.93
G161	IS92a	2	5.76933	1.22639	10.7	18.93
G162	IS92a	2	4.06867	1.22639	10.7	18.93
G163	IS92a	2	4.22067	1.22639	10.7	18.93
G164	IS92a	2	5.05133	1.22639	10.7	18.93
G165	IS92a	2	3.866	1.22639	10.7	18.93
G166	IS92a	2	5.00333	1.22639	10.7	18.93
G167	IS92a	2	3.43733	1.22639	10.7	18.93
G168	IS92a	2	4.62933	1.22639	10.7	18.93
G169	IS92a	2	5.606	1.22639	10.7	18.93
G170	IS92a	2	4.558	1.22639	10.7	18.93
G171	IS92a	2	3.54733	1.22639	10.7	18.93
G172	IS92a	2	6.55133	1.22639	10.7	18.93
G173	IS92a	2	3.75067	1.22639	10.7	18.93
G174	IS92a	2	2.976	1.22639	10.7	18.93
G175	IS92a	2	3.36933	1.22639	10.7	18.93
G176	IS92a	2	3.89267	1.22639	10.7	18.93
G177	IS92a	2	5.436	1.22639	10.7	18.93
G178	IS92a	2	4.68733	1.22639	10.7	18.93
G179	IS92a	2	3.768	1.22639	10.7	18.93
G180	IS92a	2	3.554	1.22639	10.7	18.93
G181	IS92a	2	3.18067	1.22639	10.7	18.93
G182	IS92a	2	3.354	1.22639	10.7	18.93
G183	IS92a	2	2.43533	1.22639	10.7	18.93
G184	IS92a	2	4.63267	1.22639	10.7	18.93
G185	IS92a	2	3.94067	1.22639	10.7	18.93
G186	IS92a	2	6.636	1.22639	10.7	18.93
G187	IS92a	2	5.61467	1.22639	10.7	18.93
G188	IS92a	2	4.056	1.22639	10.7	18.93
G189	IS92a	2	4.24933	1.22639	10.7	18.93
G190	IS92a	2	4.636	1.22639	10.7	18.93
G191	IS92a	2	2.996	1.22639	10.7	18.93
G192	IS92a	2	6.62867	1.22639	10.7	18.93
G193	IS92a	2	4.17267	1.22639	10.7	18.93
G194	IS92a	2	5.774	1.22639	10.7	18.93
G195	IS92a	2	5.27933	1.22639	10.7	18.93
G196	IS92a	2	4.22467	1.22639	10.7	18.93
G197	IS92a	2	4.77333	1.22639	10.7	18.93
G198	IS92a	2	5.52667	1.22639	10.7	18.93
G199	IS92a	2	3.18267	1.22639	10.7	18.93
G200	IS92a	2	6.06533	1.22639	10.7	18.93
G201	IS92a	2	3.94933	1.22639	10.7	18.93
G202	IS92a	2	4.34	1.22639	10.7	18.93
G203	IS92a	2	2.92933	1.22639	10.7	18.93
G204	IS92a	2	3.504	1.22639	10.7	18.93
G205	IS92a	2	2.98733	1.22639	10.7	18.93
G206	IS92a	2	4.20067	1.22639	10.7	18.93
G207	IS92a	2	3.73067	1.22639	10.7	18.93
G208	IS92a	2	3.402	1.22639	10.7	18.93
G209	IS92a	2	5.06333	1.22639	10.7	18.93
G210	IS92a	2	5.278	1.22639	10.7	18.93
G211	IS92a	2	3.19	1.22639	10.7	18.93
G001	NS92a	3	8.4	3.95252	11.58	17.28
G002	NS92a	3	7.62	3.95252	11.58	17.28
G003	NS92a	3	7.68	3.95252	11.58	17.28
G004	NS92a	3	5.11267	3.95252	11.58	17.28
G005	NS92a	3	5.96467	3.95252	11.58	17.28
G006	NS92a	3	7.62667	3.95252	11.58	17.28
G007	NS92a	3	7.29333	3.95252	11.58	17.28
G008	NS92a	3	4.73067	3.95252	11.58	17.28
G009	NS92a	3	8.84667	3.95252	11.58	17.28
G010	NS92a	3	7.42	3.95252	11.58	17.28
G011	NS92a	3	6.62	3.95252	11.58	17.28
G012	NS92a	3	6.82667	3.95252	11.58	17.28
G013	NS92a	3	6.008	3.95252	11.58	17.28
G014	NS92a	3	7.21333	3.95252	11.58	17.28
G015	NS92a	3	5.624	3.95252	11.58	17.28
G016	NS92a	3	7.62	3.95252	11.58	17.28
G017	NS92a	3	5.39933	3.95252	11.58	17.28
G018	NS92a	3	7.30667	3.95252	11.58	17.28
G019	NS92a	3	10.0133	3.95252	11.58	17.28
G020	NS92a	3	7.76	3.95252	11.58	17.28
G021	NS92a	3	5.052	3.95252	11.58	17.28
G022	NS92a	3	7.14	3.95252	11.58	17.28
G023	NS92a	3	7.08667	3.95252	11.58	17.28
G024	NS92a	3	7.18	3.95252	11.58	17.28
G025	NS92a	3	8.86	3.95252	11.58	17.28
G026	NS92a	3	6.62467	3.95252	11.58	17.28
G027	NS92a	3	8.40667	3.95252	11.58	17.28
G028	NS92a	3	8.26667	3.95252	11.58	17.28
G029	NS92a	3	5.73267	3.95252	11.58	17.28
G030	NS92a	3	8.38	3.95252	11.58	17.28
G031	NS92a	3	7.10667	3.95252	11.58	17.28
G032	NS92a	3	8.62	3.95252	11.58	17.28
G033	NS92a	3	7.41333	3.95252	11.58	17.28
G034	NS92a	3	6.8	3.95252	11.58	17.28
G035	NS92a	3	4.91733	3.95252	11.58	17.28
G036	NS92a	3	6.434	3.95252	11.58	17.28
G037	NS92a	3	8.87333	3.95252	11.58	17.28
G038	NS92a	3	6.444	3.95252	11.58	17.28
G039	NS92a	3	7.52	3.95252	11.58	17.28
G040	NS92a	3	6.22933	3.95252	11.58	17.28
G041	NS92a	3	3.64	3.95252	11.58	17.28
G042	NS92a	3	8.62	3.95252	11.58	17.28
G043	NS92a	3	8.01333	3.95252	11.58	17.28
G044	NS92a	3	6.84	3.95252	11.58	17.28
G045	NS92a	3	6.81333	3.95252	11.58	17.28
G046	NS92a	3	5.59133	3.95252	11.58	17.28
G047	NS92a	3	8.9	3.95252	11.58	17.28
G048	NS92a	3	8.16	3.95252	11.58	17.28
G049	NS92a	3	7.03333	3.95252	11.58	17.28
G050	NS92a	3	7.90667	3.95252	11.58	17.28
G051	NS92a	3	7.71333	3.95252	11.58	17.28
G052	NS92a	3	7.4	3.95252	11.58	17.28
G053	NS92a	3	5.12333	3.95252	11.58	17.28
G054	NS92a	3	7.94667	3.95252	11.58	17.28
G055	NS92a	3	10.1467	3.95252	11.58	17.28
G056	NS92a	3	7.77333	3.95252	11.58	17.28
G057	NS92a	3	7.52667	3.95252	11.58	17.28
G058	NS92a	3	7.64	3.95252	11.58	17.28
G059	NS92a	3	6.40933	3.95252	11.58	17.28
G060	NS92a	3	5.69933	3.95252	11.58	17.28
G061	NS92a	3	9.52667	3.95252	11.58	17.28
G062	NS92a	3	7.69333	3.95252	11.58	17.28
G063	NS92a	3	6.506	3.95252	11.58	17.28
G064	NS92a	3	6.45267	3.95252	11.58	17.28
G065	NS92a	3	7.52667	3.95252	11.58	17.28
G066	NS92a	3	7.64667	3.95252	11.58	17.28
G067	NS92a	3	8.66	3.95252	11.58	17.28
G068	NS92a	3	9.27333	3.95252	11.58	17.28
G069	NS92a	3	8.23333	3.95252	11.58	17.28
G070	NS92a	3	6.48333	3.95252	11.58	17.28
G071	NS92a	3	6.26	3.95252	11.58	17.28
G072	NS92a	3	7.76667	3.95252	11.58	17.28
G073	NS92a	3	5.91667	3.95252	11.58	17.28
G074	NS92a	3	6.7	3.95252	11.58	17.28
G075	NS92a	3	7.12	3.95252	11.58	17.28
G076	NS92a	3	4.87933	3.95252	11.58	17.28
G077	NS92a	3	7.20667	3.95252	11.58	17.28
G078	NS92a	3	8.36667	3.95252	11.58	17.28
G079	NS92a	3	5.78333	3.95252	11.58	17.28
G080	NS92a	3	5.566	3.95252	11.58	17.28
G081	NS92a	3	7.72	3.95252	11.58	17.28
G082	NS92a	3	8.43333	3.95252	11.58	17.28
G083	NS92a	3	6.324	3.95252	11.58	17.28
G084	NS92a	3	5.53733	3.95252	11.58	17.28
G085	NS92a	3	7.64	3.95252	11.58	17.28
G086	NS92a	3	8.24	3.95252	11.58	17.28
G087	NS92a	3	7.12	3.95252	11.58	17.28
G088	NS92a	3	7.44	3.95252	11.58	17.28
G089	NS92a	3	6.72	3.95252	11.58	17.28
G090	NS92a	3	5.48533	3.95252	11.58	17.28
G091	NS92a	3	9.48	3.95252	11.58	17.28
G092	NS92a	3	8.28	3.95252	11.58	17.28
G093	NS92a	3	6.232	3.95252	11.58	17.28
G094	NS92a	3	8.40667	3.95252	11.58	17.28
G095	NS92a	3	5.878	3.95252	11.58	17.28
G096	NS92a	3	7.56	3.95252	11.58	17.28
G097	NS92a	3	7.63333	3.95252	11.58	17.28
G098	NS92a	3	6.34933	3.95252	11.58	17.28
G099	NS92a	3	7.67333	3.95252	11.58	17.28
G100	NS92a	3	7.7	3.95252	11.58	17.28
G101	NS92a	3	5.53933	3.95252	11.58	17.28
G102	NS92a	3	6.01267	3.95252	11.58	17.28
G103	NS92a	3	9.63333	3.95252	11.58	17.28
G104	NS92a	3	8.46	3.95252	11.58	17.28
G105	NS92a	3	8.97333	3.95252	11.58	17.28
G106	NS92a	3	8.46667	3.95252	11.58	17.28
G107	NS92a	3	6.376	3.95252	11.58	17.28
G108	NS92a	3	6.13	3.95252	11.58	17.28
G109	NS92a	3	7.23333	3.95252	11.58	17.28
G110	NS92a	3	8.18	3.95252	11.58	17.28
G111	NS92a	3	5.952	3.95252	11.58	17.28
G112	NS92a	3	3.89267	3.95252	11.58	17.28
G113	NS92a	3	5.41133	3.95252	11.58	17.28
G114	NS92a	3	5.19267	3.95252	11.58	17.28
G115	NS92a	3	6.92	3.95252	11.58	17.28
G116	NS92a	3	6.62067	3.95252	11.58	17.28
G117	NS92a	3	8.1	3.95252	11.58	17.28
G118	NS92a	3	3.554	3.95252	11.58	17.28
G119	NS92a	3	5.694	3.95252	11.58	17.28
G120	NS92a	3	8.54667	3.95252	11.58	17.28
G121	NS92a	3	7.97333	3.95252	11.58	17.28
G122	NS92a	3	7.78	3.95252	11.58	17.28
G123	NS92a	3	8.53333	3.95252	11.58	17.28
G124	NS92a	3	7.01333	3.95252	11.58	17.28
G125	NS92a	3	8.93333	3.95252	11.58	17.28
G126	NS92a	3	6.584	3.95252	11.58	17.28
G127	NS92a	3	6.194	3.95252	11.58	17.28
G128	NS92a	3	4.46	3.95252	11.58	17.28
G129	NS92a	3	7.36	3.95252	11.58	17.28
G130	NS92a	3	9.42667	3.95252	11.58	17.28
G131	NS92a	3	6.39467	3.95252	11.58	17.28
G132	NS92a	3	6.13267	3.95252	11.58	17.28
G133	NS92a	3	4.40733	3.95252	11.58	17.28
G134	NS92a	3	6.06533	3.95252	11.58	17.28
G135	NS92a	3	8.39333	3.95252	11.58	17.28
G136	NS92a	3	7.94	3.95252	11.58	17.28
G137	NS92a	3	8.47333	3.95252	11.58	17.28
G138	NS92a	3	5.82467	3.95252	11.58	17.28
G139	NS92a	3	4.648	3.95252	11.58	17.28
G140	NS92a	3	3.99067	3.95252	11.58	17.28
G141	NS92a	3	4.79067	3.95252	11.58	17.28
G142	NS92a	3	7.34667	3.95252	11.58	17.28
G143	NS92a	3	7.12	3.95252	11.58	17.28
G144	NS92a	3	6.492	3.95252	11.58	17.28
G145	NS92a	3	8.72667	3.95252	11.58	17.28
G146	NS92a	3	7.61333	3.95252	11.58	17.28
G147	NS92a	3	7.40667	3.95252	11.58	17.28
G148	NS92a	3	6.16	3.95252	11.58	17.28
G149	NS92a	3	6.19667	3.95252	11.58	17.28
G150	NS92a	3	8.28	3.95252	11.58	17.28
G151	NS92a	3	6.032	3.95252	11.58	17.28
G152	NS92a	3	7.16667	3.95252	11.58	17.28
G153	NS92a	3	6.55467	3.95252	11.58	17.28
G154	NS92a	3	7.50667	3.95252	11.58	17.28
G155	NS92a	3	5.738	3.95252	11.58	17.28
G156	NS92a	3	6.68	3.95252	11.58	17.28
G157	NS92a	3	5.34133	3.95252	11.58	17.28
G158	NS92a	3	6.24	3.95252	11.58	17.28
G159	NS92a	3	8.73333	3.95252	11.58	17.28
G160	NS92a	3	9.53333	3.95252	11.58	17.28
G161	NS92a	3	7.93333	3.95252	11.58	17.28
G162	NS92a	3	6.52333	3.95252	11.58	17.28
G163	NS92a	3	6.44667	3.95252	11.58	17.28
G164	NS92a	3	7.67333	3.95252	11.58	17.28
G165	NS92a	3	8.28667	3.95252	11.58	17.28
G166	NS92a	3	7.83333	3.95252	11.58	17.28
G167	NS92a	3	5.92333	3.95252	11.58	17.28
G168	NS92a	3	8.82667	3.95252	11.58	17.28
G169	NS92a	3	7.02667	3.95252	11.58	17.28
G170	NS92a	3	7.81333	3.95252	11.58	17.28
G171	NS92a	3	5.38067	3.95252	11.58	17.28
G172	NS92a	3	7.90667	3.95252	11.58	17.28
G173	NS92a	3	5.826	3.95252	11.58	17.28
G174	NS92a	3	6.05	3.95252	11.58	17.28
G175	NS92a	3	5.50933	3.95252	11.58	17.28
G176	NS92a	3	4.82	3.95252	11.58	17.28
G177	NS92a	3	7.68	3.95252	11.58	17.28
G178	NS92a	3	6.42667	3.95252	11.58	17.28
G179	NS92a	3	6.61267	3.95252	11.58	17.28
G180	NS92a	3	3.88733	3.95252	11.58	17.28
G181	NS92a	3	7.4	3.95252	11.58	17.28
G182	NS92a	3	6.02	3.95252	11.58	17.28
G183	NS92a	3	6.53267	3.95252	11.58	17.28
G184	NS92a	3	5.852	3.95252	11.58	17.28
G185	NS92a	3	4.938	3.95252	11.58	17.28
G186	NS92a	3	8.91333	3.95252	11.58	17.28
G187	NS92a	3	6.48333	3.95252	11.58	17.28
G188	NS92a	3	6.85333	3.95252	11.58	17.28
G189	NS92a	3	6.78	3.95252	11.58	17.28
G190	NS92a	3	7.05333	3.95252	11.58	17.28
G191	NS92a	3	6.26667	3.95252	11.58	17.28
G192	NS92a	3	9.56667	3.95252	11.58	17.28
G193	NS92a	3	5.926	3.95252	11.58	17.28
G194	NS92a	3	8.74	3.95252	11.58	17.28
G195	NS92a	3	8.21333	3.95252	11.58	17.28
G196	NS92a	3	6.49733	3.95252	11.58	17.28
G197	NS92a	3	6.35	3.95252	11.58	17.28
G198	NS92a	3	7.94	3.95252	11.58	17.28
G199	NS92a	3	5.49467	3.95252	11.58	17.28
G200	NS92a	3	8.01333	3.95252	11.58	17.28
G201	NS92a	3	8.76667	3.95252	11.58	17.28
G202	NS92a	3	7.25333	3.95252	11.58	17.28
G203	NS92a	3	4.744	3.95252	11.58	17.28
G204	NS92a	3	7.41333	3.95252	11.58	17.28
G205	NS92a	3	7.19333	3.95252	11.58	17.28
G206	NS92a	3	5.81667	3.95252	11.58	17.28
G207	NS92a	3	4.67333	3.95252	11.58	17.28
G208	NS92a	3	6.14733	3.95252	11.58	17.28
G209	NS92a	3	6.41533	3.95252	11.58	17.28
G210	NS92a	3	6.78667	3.95252	11.58	17.28
G211	NS92a	3	6.68	3.95252	11.58	17.28
G001	IS94a	2	2.24867	-0.241117	11.38	28.73
G002	IS94a	2	4.02067	-0.241117	11.38	28.73
G003	IS94a	2	2.28067	-0.241117	11.38	28.73
G004	IS94a	2	1.38733	-0.241117	11.38	28.73
G005	IS94a	2	3.01933	-0.241117	11.38	28.73
G006	IS94a	2	2.14667	-0.241117	11.38	28.73
G007	IS94a	2	2.23733	-0.241117	11.38	28.73
G008	IS94a	2	0.959333	-0.241117	11.38	28.73
G009	IS94a	2	1.758	-0.241117	11.38	28.73
G010	IS94a	2	3.376	-0.241117	11.38	28.73
G011	IS94a	2	2.40667	-0.241117	11.38	28.73
G012	IS94a	2	1.90067	-0.241117	11.38	28.73
G013	IS94a	2	3.95667	-0.241117	11.38	28.73
G014	IS94a	2	4.412	-0.241117	11.38	28.73
G015	IS94a	2	1.526	-0.241117	11.38	28.73
G016	IS94a	2	1.86867	-0.241117	11.38	28.73
G017	IS94a	2	1.97533	-0.241117	11.38	28.73
G018	IS94a	2	1.674	-0.241117	11.38	28.73
G019	IS94a	2	4.852	-0.241117	11.38	28.73
G020	IS94a	2	2.21	-0.241117	11.38	28.73
G021	IS94a	2	1.47067	-0.241117	11.38	28.73
G022	IS94a	2	2.30533	-0.241117	11.38	28.73
G023	IS94a	2	2.15933	-0.241117	11.38	28.73
G024	IS94a	2	2.276	-0.241117	11.38	28.73
G025	IS94a	2	2.14933	-0.241117	11.38	28.73
G026	IS94a	2	2.54	-0.241117	11.38	28.73
G027	IS94a	2	2.91267	-0.241117	11.38	28.73
G028	IS94a	2	5.11867	-0.241117	11.38	28.73
G029	IS94a	2	1.89733	-0.241117	11.38	28.73
G030	IS94a	2	2.916	-0.241117	11.38	28.73
G031	IS94a	2	2.84867	-0.241117	11.38	28.73
G032	IS94a	2	3.92133	-0.241117	11.38	28.73
G033	IS94a	2	1.60267	-0.241117	11.38	28.73
G034	IS94a	2	4.51267	-0.241117	11.38	28.73
G035	IS94a	2	2.69267	-0.241117	11.38	28.73
G036	IS94a	2	2.238	-0.241117	11.38	28.73
G037	IS94a	2	3.17133	-0.241117	11.38	28.73
G038	IS94a	2	2.026	-0.241117	11.38	28.73
G039	IS94a	2	5.658	-0.241117	11.38	28.73
G040	IS94a	2	2.82933	-0.241117	11.38	28.73
G041	IS94a	2	1.86333	-0.241117	11.38	28.73
G042	IS94a	2	3.52733	-0.241117	11.38	28.73
G043	IS94a	2	2.74267	-0.241117	11.38	28.73
G044	IS94a	2	1.99333	-0.241117	11.38	28.73
G045	IS94a	2	5.322	-0.241117	11.38	28.73
G046	IS94a	2	1.66867	-0.241117	11.38	28.73
G047	IS94a	2	2.27933	-0.241117	11.38	28.73
G048	IS94a	2	2.19	-0.241117	11.38	28.73
G049	IS94a	2	2.88333	-0.241117	11.38	28.73
G050	IS94a	2	3.264	-0.241117	11.38	28.73
G051	IS94a	2	2.93667	-0.241117	11.38	28.73
G052	IS94a	2	3.008	-0.241117	11.38	28.73
G053	IS94a	2	2.038	-0.241117	11.38	28.73
G054	IS94a	2	2.85467	-0.241117	11.38	28.73
G055	IS94a	2	4.28733	-0.241117	11.38	28.73
G056	IS94a	2	4.51333	-0.241117	11.38	28.73
G057	IS94a	2	3.40467	-0.241117	11.38	28.73
G058	IS94a	2	2.11733	-0.241117	11.38	28.73
G059	IS94a	2	2.09533	-0.241117	11.38	28.73
G060	IS94a	2	3.37733	-0.241117	11.38	28.73
G061	IS94a	2	3.074	-0.241117	11.38	28.73
G062	IS94a	2	4.106	-0.241117	11.38	28.73
G063	IS94a	2	2.85733	-0.241117	11.38	28.73
G064	IS94a	2	1.844	-0.241117	11.38	28.73
G065	IS94a	2	3.566	-0.241117	11.38	28.73
G066	IS94a	2	3.44067	-0.241117	11.38	28.73
G067	IS94a	2	5.64733	-0.241117	11.38	28.73
G068	IS94a	2	4.626	-0.241117	11.38	28.73
G069	IS94a	2	4.54467	-0.241117	11.38	28.73
G070	IS94a	2	1.68267	-0.241117	11.38	28.73
G071	IS94a	2	1.398	-0.241117	11.38	28.73
G072	IS94a	2	2.79467	-0.241117	11.38	28.73
G073	IS94a	2	0.2778	-0.241117	11.38	28.73
G074	IS94a	2	1.79133	-0.241117	11.38	28.73
G075	IS94a	2	2.16267	-0.241117	11.38	28.73
G076	IS94a	2	1.80067	-0.241117	11.38	28.73
G077	IS94a	2	3.71133	-0.241117	11.38	28.73
G078	IS94a	2	3.57333	-0.241117	11.38	28.73
G079	IS94a	2	2.98667	-0.241117	11.38	28.73
G080	IS94a	2	2.43267	-0.241117	11.38	28.73
G081	IS94a	2	2.83733	-0.241117	11.38	28.73
G082	IS94a	2	4.06733	-0.241117	11.38	28.73
G083	IS94a	2	4.058	-0.241117	11.38	28.73
G084	IS94a	2	3.23	-0.241117	11.38	28.73
G085	IS94a	2	2.88933	-0.241117	11.38	28.73
G086	IS94a	2	3.39933	-0.241117	11.38	28.73
G087	IS94a	2	3.65533	-0.241117	11.38	28.73
G088	IS94a	2	3.47467	-0.241117	11.38	28.73
G089	IS94a	2	2.75133	-0.241117	11.38	28.73
G090	IS94a	2	1.17	-0.241117	11.38	28.73
G091	IS94a	2	2.84133	-0.241117	11.38	28.73
G092	IS94a	2	1.64933	-0.241117	11.38	28.73
G093	IS94a	2	2.73867	-0.241117	11.38	28.73
G094	IS94a	2	3.542	-0.241117	11.38	28.73
G095	IS94a	2	1.69867	-0.241117	11.38	28.73
G096	IS94a	2	2.044	-0.241117	11.38	28.73
G097	IS94a	2	2.96733	-0.241117	11.38	28.73
G098	IS94a	2	1.676	-0.241117	11.38	28.73
G099	IS94a	2	3.06333	-0.241117	11.38	28.73
G100	IS94a	2	2.35067	-0.241117	11.38	28.73
G101	IS94a	2	3.35067	-0.241117	11.38	28.73
G102	IS94a	2	2.12933	-0.241117	11.38	28.73
G103	IS94a	2	2.58	-0.241117	11.38	28.73
G104	IS94a	2	1.87333	-0.241117	11.38	28.73
G105	IS94a	2	2.86467	-0.241117	11.38	28.73
G106	IS94a	2	4.29467	-0.241117	11.38	28.73
G107	IS94a	2	1.61533	-0.241117	11.38	28.73
G108	IS94a	2	2.27667	-0.241117	11.38	28.73
G109	IS94a	2	3.64333	-0.241117	11.38	28.73
G110	IS94a	2	3.47867	-0.241117	11.38	28.73
G111	IS94a	2	1.196	-0.241117	11.38	28.73
G112	IS94a	2	1.71067	-0.241117	11.38	28.73
G113	IS94a	2	1.38533	-0.241117	11.38	28.73
G114	IS94a	2	3.62933	-0.241117	11.38	28.73
G115	IS94a	2	2.03267	-0.241117	11.38	28.73
G116	IS94a	2	3.052	-0.241117	11.38	28.73
G117	IS94a	2	2.73667	-0.241117	11.38	28.73
G118	IS94a	2	0.813333	-0.241117	11.38	28.73
G119	IS94a	2	3.042	-0.241117	11.38	28.73
G120	IS94a	2	2.63333	-0.241117	11.38	28.73
G121	IS94a	2	3.226	-0.241117	11.38	28.73
G122	IS94a	2	3.10067	-0.241117	11.38	28.73
G123	IS94a	2	5.13267	-0.241117	11.38	28.73
G124	IS94a	2	2.68067	-0.241117	11.38	28.73
G125	IS94a	2	3.23667	-0.241117	11.38	28.73
G126	IS94a	2	2.72133	-0.241117	11.38	28.73
G127	IS94a	2	2.28667	-0.241117	11.38	28.73
G128	IS94a	2	3.67933	-0.241117	11.38	28.73
G129	IS94a	2	3.69	-0.241117	11.38	28.73
G130	IS94a	2	4.51	-0.241117	11.38	28.73
G131	IS94a	2	2.784	-0.241117	11.38	28.73
G132	IS94a	2	2.836	-0.241117	11.38	28.73
G133	IS94a	2	2.07	-0.241117	11.38	28.73
G134	IS94a	2	1.34733	-0.241117	11.38	28.73
G135	IS94a	2	3.334	-0.241117	11.38	28.73
G136	IS94a	2	2.60933	-0.241117	11.38	28.73
G137	IS94a	2	1.96533	-0.241117	11.38	28.73
G138	IS94a	2	2.258	-0.241117	11.38	28.73
G139	IS94a	2	2.016	-0.241117	11.38	28.73
G140	IS94a	2	0.674	-0.241117	11.38	28.73
G141	IS94a	2	2.42867	-0.241117	11.38	28.73
G142	IS94a	2	3.11333	-0.241117	11.38	28.73
G143	IS94a	2	1.068	-0.241117	11.38	28.73
G144	IS94a	2	4.45533	-0.241117	11.38	28.73
G145	IS94a	2	2.57933	-0.241117	11.38	28.73
G146	IS94a	2	2.41333	-0.241117	11.38	28.73
G147	IS94a	2	1.7	-0.241117	11.38	28.73
G148	IS94a	2	3.11267	-0.241117	11.38	28.73
G149	IS94a	2	2.124	-0.241117	11.38	28.73
G150	IS94a	2	2.82733	-0.241117	11.38	28.73
G151	IS94a	2	3.09333	-0.241117	11.38	28.73
G152	IS94a	2	3.668	-0.241117	11.38	28.73
G153	IS94a	2	1.71333	-0.241117	11.38	28.73
G154	IS94a	2	2.19267	-0.241117	11.38	28.73
G155	IS94a	2	2.17667	-0.241117	11.38	28.73
G156	IS94a	2	3.01667	-0.241117	11.38	28.73
G157	IS94a	2	2.53733	-0.241117	11.38	28.73
G158	IS94a	2	2.07333	-0.241117	11.38	28.73
G159	IS94a	2	3.82333	-0.241117	11.38	28.73
G160	IS94a	2	3.27867	-0.241117	11.38	28.73
G161	IS94a	2	2.61133	-0.241117	11.38	28.73
G162	IS94a	2	3.77933	-0.241117	11.38	28.73
G163	IS94a	2	2.23467	-0.241117	11.38	28.73
G164	IS94a	2	3.40667	-0.241117	11.38	28.73
G165	IS94a	2	2.258	-0.241117	11.38	28.73
G166	IS94a	2	2.46133	-0.241117	11.38	28.73
G167	IS94a	2	3.56467	-0.241117	11.38	28.73
G168	IS94a	2	4.82667	-0.241117	11.38	28.73
G169	IS94a	2	2.07333	-0.241117	11.38	28.73
G170	IS94a	2	2.718	-0.241117	11.38	28.73
G171	IS94a	2	2.02133	-0.241117	11.38	28.73
G172	IS94a	2	3.224	-0.241117	11.38	28.73
G173	IS94a	2	1.90133	-0.241117	11.38	28.73
G174	IS94a	2	2.252	-0.241117	11.38	28.73
G175	IS94a	2	2.08	-0.241117	11.38	28.73
G176	IS94a	2	3.51067	-0.241117	11.38	28.73
G177	IS94a	2	3.66267	-0.241117	11.38	28.73
G178	IS94a	2	2.52133	-0.241117	11.38	28.73
G179	IS94a	2	2.282	-0.241117	11.38	28.73
G180	IS94a	2	1.2	-0.241117	11.38	28.73
G181	IS94a	2	2.26667	-0.241117	11.38	28.73
G182	IS94a	2	2.45267	-0.241117	11.38	28.73
G183	IS94a	2	2.89	-0.241117	11.38	28.73
G184	IS94a	2	2.15733	-0.241117	11.38	28.73
G185	IS94a	2	2.16	-0.241117	11.38	28.73
G186	IS94a	2	4.96333	-0.241117	11.38	28.73
G187	IS94a	2	3.902	-0.241117	11.38	28.73
G188	IS94a	2	2.50133	-0.241117	11.38	28.73
G189	IS94a	2	3.99733	-0.241117	11.38	28.73
G190	IS94a	2	2.796	-0.241117	11.38	28.73
G191	IS94a	2	1.58133	-0.241117	11.38	28.73
G192	IS94a	2	4.57933	-0.241117	11.38	28.73
G193	IS94a	2	3.088	-0.241117	11.38	28.73
G194	IS94a	2	3.684	-0.241117	11.38	28.73
G195	IS94a	2	4.78867	-0.241117	11.38	28.73
G196	IS94a	2	3.00133	-0.241117	11.38	28.73
G197	IS94a	2	2.24867	-0.241117	11.38	28.73
G198	IS94a	2	3.82933	-0.241117	11.38	28.73
G199	IS94a	2	3.516	-0.241117	11.38	28.73
G200	IS94a	2	4.096	-0.241117	11.38	28.73
G201	IS94a	2	4.09733	-0.241117	11.38	28.73
G202	IS94a	2	2.67133	-0.241117	11.38	28.73
G203	IS94a	2	2.326	-0.241117	11.38	28.73
G204	IS94a	2	2.752	-0.241117	11.38	28.73
G205	IS94a	2	2.20933	-0.241117	11.38	28.73
G206	IS94a	2	3.37733	-0.241117	11.38	28.73
G207	IS94a	2	3.33533	-0.241117	11.38	28.73
G208	IS94a	2	2.832	-0.241117	11.38	28.73
G209	IS94a	2	4.13667	-0.241117	11.38	28.73
G210	IS94a	2	2.78667	-0.241117	11.38	28.73
G211	IS94a	2	1.064	-0.241117	11.38	28.73
G001	SS94a	2	2.984	-0.284582	11.48	28.14
G002	SS94a	2	2.21	-0.284582	11.48	28.14
G003	SS94a	2	2.42133	-0.284582	11.48	28.14
G004	SS94a	2	1.496	-0.284582	11.48	28.14
G005	SS94a	2	1.738	-0.284582	11.48	28.14
G006	SS94a	2	2.67133	-0.284582	11.48	28.14
G007	SS94a	2	2.17333	-0.284582	11.48	28.14
G008	SS94a	2	2.77667	-0.284582	11.48	28.14
G009	SS94a	2	2.038	-0.284582	11.48	28.14
G010	SS94a	2	3.71133	-0.284582	11.48	28.14
G011	SS94a	2	2.01133	-0.284582	11.48	28.14
G012	SS94a	2	1.61	-0.284582	11.48	28.14
G013	SS94a	2	3.94	-0.284582	11.48	28.14
G014	SS94a	2	2.654	-0.284582	11.48	28.14
G015	SS94a	2	2.38733	-0.284582	11.48	28.14
G016	SS94a	2	1.21467	-0.284582	11.48	28.14
G017	SS94a	2	1.84667	-0.284582	11.48	28.14
G018	SS94a	2	3.19867	-0.284582	11.48	28.14
G019	SS94a	2	4.936	-0.284582	11.48	28.14
G020	SS94a	2	2.08333	-0.284582	11.48	28.14
G021	SS94a	2	1.82333	-0.284582	11.48	28.14
G022	SS94a	2	3.302	-0.284582	11.48	28.14
G023	SS94a	2	2.04867	-0.284582	11.48	28.14
G024	SS94a	2	1.732	-0.284582	11.48	28.14
G025	SS94a	2	4.35067	-0.284582	11.48	28.14
G026	SS94a	2	1.656	-0.284582	11.48	28.14
G027	SS94a	2	2.48267	-0.284582	11.48	28.14
G028	SS94a	2	5.91133	-0.284582	11.48	28.14
G029	SS94a	2	2.458	-0.284582	11.48	28.14
G030	SS94a	2	4.206	-0.284582	11.48	28.14
G031	SS94a	2	3.35733	-0.284582	11.48	28.14
G032	SS94a	2	2.57	-0.284582	11.48	28.14
G033	SS94a	2	1.30067	-0.284582	11.48	28.14
G034	SS94a	2	3.556	-0.284582	11.48	28.14
G035	SS94a	2	1.54133	-0.284582	11.48	28.14
G036	SS94a	2	2.08867	-0.284582	11.48	28.14
G037	SS94a	2	2.296	-0.284582	11.48	28.14
G038	SS94a	2	1.472	-0.284582	11.48	28.14
G039	SS94a	2	3.514	-0.284582	11.48	28.14
G040	SS94a	2	1.952	-0.284582	11.48	28.14
G041	SS94a	2	1.01667	-0.284582	11.48	28.14
G042	SS94a	2	1.95533	-0.284582	11.48	28.14
G043	SS94a	2	3.114	-0.284582	11.48	28.14
G044	SS94a	2	1.50933	-0.284582	11.48	28.14
G045	SS94a	2	4.76467	-0.284582	11.48	28.14
G046	SS94a	2	2.61067	-0.284582	11.48	28.14
G047	SS94a	2	1.326	-0.284582	11.48	28.14
G048	SS94a	2	4.20467	-0.284582	11.48	28.14
G049	SS94a	2	2.26733	-0.284582	11.48	28.14
G050	SS94a	2	3.74267	-0.284582	11.48	28.14
G051	SS94a	2	2.32733	-0.284582	11.48	28.14
G052	SS94a	2	2.614	-0.284582	11.48	28.14
G053	SS94a	2	2.21733	-0.284582	11.48	28.14
G054	SS94a	2	2.31867	-0.284582	11.48	28.14
G055	SS94a	2	4.13467	-0.284582	11.48	28.14
G056	SS94a	2	4.878	-0.284582	11.48	28.14
G057	SS94a	2	2.796	-0.284582	11.48	28.14
G058	SS94a	2	1.61533	-0.284582	11.48	28.14
G059	SS94a	2	2.53	-0.284582	11.48	28.14
G060	SS94a	2	1.48067	-0.284582	11.48	28.14
G061	SS94a	2	4.43333	-0.284582	11.48	28.14
G062	SS94a	2	3.472	-0.284582	11.48	28.14
G063	SS94a	2	2.18733	-0.284582	11.48	28.14
G064	SS94a	2	2.328	-0.284582	11.48	28.14
G065	SS94a	2	2.27533	-0.284582	11.48	28.14
G066	SS94a	2	3.67333	-0.284582	11.48	28.14
G067	SS94a	2	3.85467	-0.284582	11.48	28.14
G068	SS94a	2	5.22133	-0.284582	11.48	28.14
G069	SS94a	2	2.928	-0.284582	11.48	28.14
G070	SS94a	2	2.72133	-0.284582	11.48	28.14
G071	SS94a	2	2.53867	-0.284582	11.48	28.14
G072	SS94a	2	2.78467	-0.284582	11.48	28.14
G073	SS94a	2	2.236	-0.284582	11.48	28.14
G074	SS94a	2	2.30933	-0.284582	11.48	28.14
G075	SS94a	2	3.13	-0.284582	11.48	28.14
G076	SS94a	2	0.450133	-0.284582	11.48	28.14
G077	SS94a	2	5.316	-0.284582	11.48	28.14
G078	SS94a	2	2.342	-0.284582	11.48	28.14
G079	SS94a	2	1.748	-0.284582	11.48	28.14
G080	SS94a	2	2.72467	-0.284582	11.48	28.14
G081	SS94a	2	2.49067	-0.284582	11.48	28.14
G082	SS94a	2	3.46267	-0.284582	11.48	28.14
G083	SS94a	2	3.58133	-0.284582	11.48	28.14
G084	SS94a	2	2.166	-0.284582	11.48	28.14
G085	SS94a	2	2.55333	-0.284582	11.48	28.14
G086	SS94a	2	1.62933	-0.284582	11.48	28.14
G087	SS94a	2	3.45467	-0.284582	11.48	28.14
G088	SS94a	2	1.77933	-0.284582	11.48	28.14
G089	SS94a	2	2.294	-0.284582	11.48	28.14
G090	SS94a	2	2.234	-0.284582	11.48	28.14
G091	SS94a	2	2.32667	-0.284582	11.48	28.14
G092	SS94a	2	1.452	-0.284582	11.48	28.14
G093	SS94a	2	1.93667	-0.284582	11.48	28.14
G094	SS94a	2	3.47467	-0.284582	11.48	28.14
G095	SS94a	2	2.36133	-0.284582	11.48	28.14
G096	SS94a	2	2.57267	-0.284582	11.48	28.14
G097	SS94a	2	2.27667	-0.284582	11.48	28.14
G098	SS94a	2	2.07867	-0.284582	11.48	28.14
G099	SS94a	2	3.032	-0.284582	11.48	28.14
G100	SS94a	2	4.63267	-0.284582	11.48	28.14
G101	SS94a	2	2.37533	-0.284582	11.48	28.14
G102	SS94a	2	1.07533	-0.284582	11.48	28.14
G103	SS94a	2	2.11867	-0.284582	11.48	28.14
G104	SS94a	2	2.15	-0.284582	11.48	28.14
G105	SS94a	2	3.214	-0.284582	11.48	28.14
G106	SS94a	2	4.88133	-0.284582	11.48	28.14
G107	SS94a	2	2.258	-0.284582	11.48	28.14
G108	SS94a	2	3.49533	-0.284582	11.48	28.14
G109	SS94a	2	3.99733	-0.284582	11.48	28.14
G110	SS94a	2	3.92733	-0.284582	11.48	28.14
G111	SS94a	2	2.46133	-0.284582	11.48	28.14
G112	SS94a	2	2.022	-0.284582	11.48	28.14
G113	SS94a	2	0.857333	-0.284582	11.48	28.14
G114	SS94a	2	3.46533	-0.284582	11.48	28.14
G115	SS94a	2	2.95467	-0.284582	11.48	28.14
G116	SS94a	2	3.706	-0.284582	11.48	28.14
G117	SS94a	2	2.718	-0.284582	11.48	28.14
G118	SS94a	2	1.384	-0.284582	11.48	28.14
G119	SS94a	2	2.05267	-0.284582	11.48	28.14
G120	SS94a	2	2.79133	-0.284582	11.48	28.14
G121	SS94a	2	3.40133	-0.284582	11.48	28.14
G122	SS94a	2	3.46933	-0.284582	11.48	28.14
G123	SS94a	2	5.19933	-0.284582	11.48	28.14
G124	SS94a	2	2.72	-0.284582	11.48	28.14
G125	SS94a	2	2.344	-0.284582	11.48	28.14
G126	SS94a	2	1.60467	-0.284582	11.48	28.14
G127	SS94a	2	4.19467	-0.284582	11.48	28.14
G128	SS94a	2	2.16533	-0.284582	11.48	28.14
G129	SS94a	2	3.46	-0.284582	11.48	28.14
G130	SS94a	2	3.76	-0.284582	11.48	28.14
G131	SS94a	2	4.062	-0.284582	11.48	28.14
G132	SS94a	2	3.062	-0.284582	11.48	28.14
G133	SS94a	2	1.30267	-0.284582	11.48	28.14
G134	SS94a	2	2.508	-0.284582	11.48	28.14
G135	SS94a	2	3.648	-0.284582	11.48	28.14
G136	SS94a	2	2.892	-0.284582	11.48	28.14
G137	SS94a	2	2.66667	-0.284582	11.48	28.14
G138	SS94a	2	2.41533	-0.284582	11.48	28.14
G139	SS94a	2	1.72467	-0.284582	11.48	28.14
G140	SS94a	2	1.95733	-0.284582	11.48	28.14
G141	SS94a	2	3.18933	-0.284582	11.48	28.14
G142	SS94a	2	2.97933	-0.284582	11.48	28.14
G143	SS94a	2	1.244	-0.284582	11.48	28.14
G144	SS94a	2	3.77333	-0.284582	11.48	28.14
G145	SS94a	2	1.568	-0.284582	11.48	28.14
G146	SS94a	2	3.47133	-0.284582	11.48	28.14
G147	SS94a	2	1.43467	-0.284582	11.48	28.14
G148	SS94a	2	1.25867	-0.284582	11.48	28.14
G149	SS94a	2	2.31267	-0.284582	11.48	28.14
G150	SS94a	2	1.19667	-0.284582	11.48	28.14
G151	SS94a	2	3.22667	-0.284582	11.48	28.14
G152	SS94a	2	3.978	-0.284582	11.48	28.14
G153	SS94a	2	2.13667	-0.284582	11.48	28.14
G154	SS94a	2	3.766	-0.284582	11.48	28.14
G155	SS94a	2	3.74267	-0.284582	11.48	28.14
G156	SS94a	2	3.38067	-0.284582	11.48	28.14
G157	SS94a	2	1.904	-0.284582	11.48	28.14
G158	SS94a	2	3.61533	-0.284582	11.48	28.14
G159	SS94a	2	3.89467	-0.284582	11.48	28.14
G160	SS94a	2	4.44667	-0.284582	11.48	28.14
G161	SS94a	2	4.18467	-0.284582	11.48	28.14
G162	SS94a	2	3.80867	-0.284582	11.48	28.14
G163	SS94a	2	2.768	-0.284582	11.48	28.14
G164	SS94a	2	2.884	-0.284582	11.48	28.14
G165	SS94a	2	3.054	-0.284582	11.48	28.14
G166	SS94a	2	3.73533	-0.284582	11.48	28.14
G167	SS94a	2	2.786	-0.284582	11.48	28.14
G168	SS94a	2	4.218	-0.284582	11.48	28.14
G169	SS94a	2	1.19733	-0.284582	11.48	28.14
G170	SS94a	2	2.58	-0.284582	11.48	28.14
G171	SS94a	2	2.11267	-0.284582	11.48	28.14
G172	SS94a	2	3.81867	-0.284582	11.48	28.14
G173	SS94a	2	1.57267	-0.284582	11.48	28.14
G174	SS94a	2	1.00333	-0.284582	11.48	28.14
G175	SS94a	2	2.658	-0.284582	11.48	28.14
G176	SS94a	2	3.618	-0.284582	11.48	28.14
G177	SS94a	2	2.40533	-0.284582	11.48	28.14
G178	SS94a	2	2.15867	-0.284582	11.48	28.14
G179	SS94a	2	1.624	-0.284582	11.48	28.14
G180	SS94a	2	1.48133	-0.284582	11.48	28.14
G181	SS94a	2	3.222	-0.284582	11.48	28.14
G182	SS94a	2	4.10133	-0.284582	11.48	28.14
G183	SS94a	2	2.96	-0.284582	11.48	28.14
G184	SS94a	2	3.21333	-0.284582	11.48	28.14
G185	SS94a	2	2.16	-0.284582	11.48	28.14
G186	SS94a	2	3.95267	-0.284582	11.48	28.14
G187	SS94a	2	3.878	-0.284582	11.48	28.14
G188	SS94a	2	2.062	-0.284582	11.48	28.14
G189	SS94a	2	2.55467	-0.284582	11.48	28.14
G190	SS94a	2	2.70267	-0.284582	11.48	28.14
G191	SS94a	2	1.316	-0.284582	11.48	28.14
G192	SS94a	2	4.26	-0.284582	11.48	28.14
G193	SS94a	2	3.40467	-0.284582	11.48	28.14
G194	SS94a	2	3.082	-0.284582	11.48	28.14
G195	SS94a	2	3.30467	-0.284582	11.48	28.14
G196	SS94a	2	2.39333	-0.284582	11.48	28.14
G197	SS94a	2	2.256	-0.284582	11.48	28.14
G198	SS94a	2	1.75067	-0.284582	11.48	28.14
G199	SS94a	2	1.82067	-0.284582	11.48	28.14
G200	SS94a	2	4.59867	-0.284582	11.48	28.14
G201	SS94a	2	2.82533	-0.284582	11.48	28.14
G202	SS94a	2	2.874	-0.284582	11.48	28.14
G203	SS94a	2	2.52267	-0.284582	11.48	28.14
G204	SS94a	2	3.06133	-0.284582	11.48	28.14
G205	SS94a	2	2.136	-0.284582	11.48	28.14
G206	SS94a	2	4.79667	-0.284582	11.48	28.14
G207	SS94a	2	2.978	-0.284582	11.48	28.14
G208	SS94a	2	4	-0.284582	11.48	28.14
G209	SS94a	2	2.912	-0.284582	11.48	28.14
G210	SS94a	2	2.764	-0.284582	11.48	28.14
G211	SS94a	2	1.526	-0.284582	11.48	28.14
G001	LN96a	1	0.966667	-1.81577	15.72	18.19
G002	LN96a	1	0.586667	-1.81577	15.72	18.19
G003	LN96a	1	1.14	-1.81577	15.72	18.19
G004	LN96a	1	0.733333	-1.81577	15.72	18.19
G005	LN96a	1	1.10667	-1.81577	15.72	18.19
G006	LN96a	1	1.67333	-1.81577	15.72	18.19
G007	LN96a	1	2.33333	-1.81577	15.72	18.19
G008	LN96a	1	1.42	-1.81577	15.72	18.19
G009	LN96a	1	1.29333	-1.81577	15.72	18.19
G010	LN96a	1	1	-1.81577	15.72	18.19
G011	LN96a	1	1.26	-1.81577	15.72	18.19
G012	LN96a	1	1.44667	-1.81577	15.72	18.19
G013	LN96a	1	0.8	-1.81577	15.72	18.19
G014	LN96a	1	1.88	-1.81577	15.72	18.19
G015	LN96a	1	0.566667	-1.81577	15.72	18.19
G016	LN96a	1	0.82	-1.81577	15.72	18.19
G017	LN96a	1	0.54	-1.81577	15.72	18.19
G018	LN96a	1	0.926667	-1.81577	15.72	18.19
G019	LN96a	1	3.13333	-1.81577	15.72	18.19
G020	LN96a	1	1.82667	-1.81577	15.72	18.19
G021	LN96a	1	1.16	-1.81577	15.72	18.19
G022	LN96a	1	1.20667	-1.81577	15.72	18.19
G023	LN96a	1	1.67333	-1.81577	15.72	18.19
G024	LN96a	1	1.3	-1.81577	15.72	18.19
G025	LN96a	1	1.38	-1.81577	15.72	18.19
G026	LN96a	1	1.7	-1.81577	15.72	18.19
G027	LN96a	1	1.08	-1.81577	15.72	18.19
G028	LN96a	1	1.12	-1.81577	15.72	18.19
G029	LN96a	1	1.81333	-1.81577	15.72	18.19
G030	LN96a	1	1.50667	-1.81577	15.72	18.19
G031	LN96a	1	1.13333	-1.81577	15.72	18.19
G032	LN96a	1	2.02	-1.81577	15.72	18.19
G033	LN96a	1	1.28667	-1.81577	15.72	18.19
G034	LN96a	1	1.58	-1.81577	15.72	18.19
G035	LN96a	1	1.86	-1.81577	15.72	18.19
G036	LN96a	1	1.43333	-1.81577	15.72	18.19
G037	LN96a	1	0.66	-1.81577	15.72	18.19
G038	LN96a	1	1.08	-1.81577	15.72	18.19
G039	LN96a	1	1.12	-1.81577	15.72	18.19
G040	LN96a	1	0.746667	-1.81577	15.72	18.19
G041	LN96a	1	0.853333	-1.81577	15.72	18.19
G042	LN96a	1	0.68	-1.81577	15.72	18.19
G043	LN96a	1	1.35333	-1.81577	15.72	18.19
G044	LN96a	1	0.826667	-1.81577	15.72	18.19
G045	LN96a	1	1.88	-1.81577	15.72	18.19
G046	LN96a	1	1.19333	-1.81577	15.72	18.19
G047	LN96a	1	1.06	-1.81577	15.72	18.19
G048	LN96a	1	1.16	-1.81577	15.72	18.19
G049	LN96a	1	1.09333	-1.81577	15.72	18.19
G050	LN96a	1	0.986667	-1.81577	15.72	18.19
G051	LN96a	1	1.22667	-1.81577	15.72	18.19
G052	LN96a	1	1.00667	-1.81577	15.72	18.19
G053	LN96a	1	1.07333	-1.81577	15.72	18.19
G054	LN96a	1	1.48667	-1.81577	15.72	18.19
G055	LN96a	1	1.93333	-1.81577	15.72	18.19
G056	LN96a	1	1.89333	-1.81577	15.72	18.19
G057	LN96a	1	0.7	-1.81577	15.72	18.19
G058	LN96a	1	1.04667	-1.81577	15.72	18.19
G059	LN96a	1	1.04	-1.81577	15.72	18.19
G060	LN96a	1	1.03333	-1.81577	15.72	18.19
G061	LN96a	1	1.46667	-1.81577	15.72	18.19
G062	LN96a	1	0.786667	-1.81577	15.72	18.19
G063	LN96a	1	1.19333	-1.81577	15.72	18.19
G064	LN96a	1	1.15333	-1.81577	15.72	18.19
G065	LN96a	1	1.1	-1.81577	15.72	18.19
G066	LN96a	1	1.34667	-1.81577	15.72	18.19
G067	LN96a	1	2.23333	-1.81577	15.72	18.19
G068	LN96a	1	2.20667	-1.81577	15.72	18.19
G069	LN96a	1	1.33333	-1.81577	15.72	18.19
G070	LN96a	1	0.946667	-1.81577	15.72	18.19
G071	LN96a	1	0.706667	-1.81577	15.72	18.19
G072	LN96a	1	1.97333	-1.81577	15.72	18.19
G073	LN96a	1	0.946667	-1.81577	15.72	18.19
G074	LN96a	1	0.946667	-1.81577	15.72	18.19
G075	LN96a	1	1.31333	-1.81577	15.72	18.19
G076	LN96a	1	0.62	-1.81577	15.72	18.19
G077	LN96a	1	0.54	-1.81577	15.72	18.19
G078	LN96a	1	0.713333	-1.81577	15.72	18.19
G079	LN96a	1	0.913333	-1.81577	15.72	18.19
G080	LN96a	1	0.913333	-1.81577	15.72	18.19
G081	LN96a	1	0.726667	-1.81577	15.72	18.19
G082	LN96a	1	0.633333	-1.81577	15.72	18.19
G083	LN96a	1	1.78	-1.81577	15.72	18.19
G084	LN96a	1	1.60667	-1.81577	15.72	18.19
G085	LN96a	1	0.8	-1.81577	15.72	18.19
G086	LN96a	1	1.08667	-1.81577	15.72	18.19
G087	LN96a	1	1.48	-1.81577	15.72	18.19
G088	LN96a	1	1.16	-1.81577	15.72	18.19
G089	LN96a	1	0.64	-1.81577	15.72	18.19
G090	LN96a	1	0.933333	-1.81577	15.72	18.19
G091	LN96a	1	1.02667	-1.81577	15.72	18.19
G092	LN96a	1	0.8	-1.81577	15.72	18.19
G093	LN96a	1	1.02667	-1.81577	15.72	18.19
G094	LN96a	1	1.99333	-1.81577	15.72	18.19
G095	LN96a	1	0.773333	-1.81577	15.72	18.19
G096	LN96a	1	1.4	-1.81577	15.72	18.19
G097	LN96a	1	1.1	-1.81577	15.72	18.19
G098	LN96a	1	0.953333	-1.81577	15.72	18.19
G099	LN96a	1	0.926667	-1.81577	15.72	18.19
G100	LN96a	1	1.38	-1.81577	15.72	18.19
G101	LN96a	1	0.78	-1.81577	15.72	18.19
G102	LN96a	1	1.75333	-1.81577	15.72	18.19
G103	LN96a	1	1.44	-1.81577	15.72	18.19
G104	LN96a	1	1.99333	-1.81577	15.72	18.19
G105	LN96a	1	1.39333	-1.81577	15.72	18.19
G106	LN96a	1	1.66	-1.81577	15.72	18.19
G107	LN96a	1	0.986667	-1.81577	15.72	18.19
G108	LN96a	1	1.2	-1.81577	15.72	18.19
G109	LN96a	1	1.09333	-1.81577	15.72	18.19
G110	LN96a	1	1.13333	-1.81577	15.72	18.19
G111	LN96a	1	1.21333	-1.81577	15.72	18.19
G112	LN96a	1	1.12667	-1.81577	15.72	18.19
G113	LN96a	1	0.72	-1.81577	15.72	18.19
G114	LN96a	1	1.44	-1.81577	15.72	18.19
G115	LN96a	1	2.19333	-1.81577	15.72	18.19
G116	LN96a	1	1.71333	-1.81577	15.72	18.19
G117	LN96a	1	1.52	-1.81577	15.72	18.19
G118	LN96a	1	1.12	-1.81577	15.72	18.19
G119	LN96a	1	0.926667	-1.81577	15.72	18.19
G120	LN96a	1	0.913333	-1.81577	15.72	18.19
G121	LN96a	1	3.11333	-1.81577	15.72	18.19
G122	LN96a	1	1.30667	-1.81577	15.72	18.19
G123	LN96a	1	2.56	-1.81577	15.72	18.19
G124	LN96a	1	1.28	-1.81577	15.72	18.19
G125	LN96a	1	1.08	-1.81577	15.72	18.19
G126	LN96a	1	1.04	-1.81577	15.72	18.19
G127	LN96a	1	1.46	-1.81577	15.72	18.19
G128	LN96a	1	1.16667	-1.81577	15.72	18.19
G129	LN96a	1	1.5	-1.81577	15.72	18.19
G130	LN96a	1	1.84	-1.81577	15.72	18.19
G131	LN96a	1	1.56	-1.81577	15.72	18.19
G132	LN96a	1	0.873333	-1.81577	15.72	18.19
G133	LN96a	1	1.64	-1.81577	15.72	18.19
G134	LN96a	1	1.08667	-1.81577	15.72	18.19
G135	LN96a	1	1.09333	-1.81577	15.72	18.19
G136	LN96a	1	1.52667	-1.81577	15.72	18.19
G137	LN96a	1	1.32667	-1.81577	15.72	18.19
G138	LN96a	1	0.413333	-1.81577	15.72	18.19
G139	LN96a	1	1.12	-1.81577	15.72	18.19
G140	LN96a	1	0.38	-1.81577	15.72	18.19
G141	LN96a	1	0.833333	-1.81577	15.72	18.19
G142	LN96a	1	1.33333	-1.81577	15.72	18.19
G143	LN96a	1	0.653333	-1.81577	15.72	18.19
G144	LN96a	1	0.666667	-1.81577	15.72	18.19
G145	LN96a	1	1.24667	-1.81577	15.72	18.19
G146	LN96a	1	1.26667	-1.81577	15.72	18.19
G147	LN96a	1	1.31333	-1.81577	15.72	18.19
G148	LN96a	1	1.18667	-1.81577	15.72	18.19
G149	LN96a	1	0.726667	-1.81577	15.72	18.19
G150	LN96a	1	0.76	-1.81577	15.72	18.19
G151	LN96a	1	1.57333	-1.81577	15.72	18.19
G152	LN96a	1	1.22	-1.81577	15.72	18.19
G153	LN96a	1	1.02	-1.81577	15.72	18.19
G154	LN96a	1	1.53333	-1.81577	15.72	18.19
G155	LN96a	1	1.00667	-1.81577	15.72	18.19
G156	LN96a	1	0.7	-1.81577	15.72	18.19
G157	LN96a	1	1.46	-1.81577	15.72	18.19
G158	LN96a	1	1.36667	-1.81577	15.72	18.19
G159	LN96a	1	1.73333	-1.81577	15.72	18.19
G160	LN96a	1	1.63333	-1.81577	15.72	18.19
G161	LN96a	1	1.36667	-1.81577	15.72	18.19
G162	LN96a	1	1.27333	-1.81577	15.72	18.19
G163	LN96a	1	0.773333	-1.81577	15.72	18.19
G164	LN96a	1	1.28	-1.81577	15.72	18.19
G165	LN96a	1	1.45333	-1.81577	15.72	18.19
G166	LN96a	1	1	-1.81577	15.72	18.19
G167	LN96a	1	1.01333	-1.81577	15.72	18.19
G168	LN96a	1	0.993333	-1.81577	15.72	18.19
G169	LN96a	1	0.94	-1.81577	15.72	18.19
G170	LN96a	1	1.18667	-1.81577	15.72	18.19
G171	LN96a	1	1.01333	-1.81577	15.72	18.19
G172	LN96a	1	1.15333	-1.81577	15.72	18.19
G173	LN96a	1	0.94	-1.81577	15.72	18.19
G174	LN96a	1	0.993333	-1.81577	15.72	18.19
G175	LN96a	1	1.58	-1.81577	15.72	18.19
G176	LN96a	1	1.28	-1.81577	15.72	18.19
G177	LN96a	1	1.28667	-1.81577	15.72	18.19
G178	LN96a	1	0.873333	-1.81577	15.72	18.19
G179	LN96a	1	1.22	-1.81577	15.72	18.19
G180	LN96a	1	0.413333	-1.81577	15.72	18.19
G181	LN96a	1	1.26	-1.81577	15.72	18.19
G182	LN96a	1	1.24667	-1.81577	15.72	18.19
G183	LN96a	1	1.38	-1.81577	15.72	18.19
G184	LN96a	1	1.17333	-1.81577	15.72	18.19
G185	LN96a	1	1.08667	-1.81577	15.72	18.19
G186	LN96a	1	1.38667	-1.81577	15.72	18.19
G187	LN96a	1	1.22	-1.81577	15.72	18.19
G188	LN96a	1	0.82	-1.81577	15.72	18.19
G189	LN96a	1	0.993333	-1.81577	15.72	18.19
G190	LN96a	1	1.19333	-1.81577	15.72	18.19
G191	LN96a	1	0.853333	-1.81577	15.72	18.19
G192	LN96a	1	2	-1.81577	15.72	18.19
G193	LN96a	1	1.04667	-1.81577	15.72	18.19
G194	LN96a	1	0.28	-1.81577	15.72	18.19
G195	LN96a	1	1.37333	-1.81577	15.72	18.19
G196	LN96a	1	1.77333	-1.81577	15.72	18.19
G197	LN96a	1	0.946667	-1.81577	15.72	18.19
G198	LN96a	1	1.51333	-1.81577	15.72	18.19
G199	LN96a	1	0.853333	-1.81577	15.72	18.19
G200	LN96a	1	1.52	-1.81577	15.72	18.19
G201	LN96a	1	1.44	-1.81577	15.72	18.19
G202	LN96a	1	1.09333	-1.81577	15.72	18.19
G203	LN96a	1	1.30667	-1.81577	15.72	18.19
G204	LN96a	1	1.15333	-1.81577	15.72	18.19
G205	LN96a	1	2.12	-1.81577	15.72	18.19
G206	LN96a	1	1.66	-1.81577	15.72	18.19
G207	LN96a	1	0.94	-1.81577	15.72	18.19
G208	LN96a	1	0.806667	-1.81577	15.72	18.19
G209	LN96a	1	1.14667	-1.81577	15.72	18.19
G210	LN96a	1	1.82	-1.81577	15.72	18.19
G211	LN96a	1	0.786667	-1.81577	15.72	18.19
G001	LN96b	1	0.473333	-2.44294	22.58	22.94
G002	LN96b	1	0.933333	-2.44294	22.58	22.94
G003	LN96b	1	0.72	-2.44294	22.58	22.94
G004	LN96b	1	-0.0266667	-2.44294	22.58	22.94
G005	LN96b	1	2.02	-2.44294	22.58	22.94
G006	LN96b	1	0.24	-2.44294	22.58	22.94
G007	LN96b	1	0.313333	-2.44294	22.58	22.94
G008	LN96b	1	0.38	-2.44294	22.58	22.94
G009	LN96b	1	0.826667	-2.44294	22.58	22.94
G010	LN96b	1	0.98	-2.44294	22.58	22.94
G011	LN96b	1	0.42	-2.44294	22.58	22.94
G012	LN96b	1	0.0933333	-2.44294	22.58	22.94
G013	LN96b	1	1.24667	-2.44294	22.58	22.94
G014	LN96b	1	1.69333	-2.44294	22.58	22.94
G015	LN96b	1	0.26	-2.44294	22.58	22.94
G016	LN96b	1	0.28	-2.44294	22.58	22.94
G017	LN96b	1	0.38	-2.44294	22.58	22.94
G018	LN96b	1	0.92	-2.44294	22.58	22.94
G019	LN96b	1	0.953333	-2.44294	22.58	22.94
G020	LN96b	1	0.806667	-2.44294	22.58	22.94
G021	LN96b	1	0.206667	-2.44294	22.58	22.94
G022	LN96b	1	0.126667	-2.44294	22.58	22.94
G023	LN96b	1	0.946667	-2.44294	22.58	22.94
G024	LN96b	1	0.42	-2.44294	22.58	22.94
G025	LN96b	1	1.02667	-2.44294	22.58	22.94
G026	LN96b	1	1.1	-2.44294	22.58	22.94
G027	LN96b	1	0	-2.44294	22.58	22.94
G028	LN96b	1	0.513333	-2.44294	22.58	22.94
G029	LN96b	1	0.273333	-2.44294	22.58	22.94
G030	LN96b	1	0.433333	-2.44294	22.58	22.94
G031	LN96b	1	0.353333	-2.44294	22.58	22.94
G032	LN96b	1	0.573333	-2.44294	22.58	22.94
G033	LN96b	1	0.673333	-2.44294	22.58	22.94
G034	LN96b	1	0.68	-2.44294	22.58	22.94
G035	LN96b	1	0.32	-2.44294	22.58	22.94
G036	LN96b	1	0.726667	-2.44294	22.58	22.94
G037	LN96b	1	0.393333	-2.44294	22.58	22.94
G038	LN96b	1	0.433333	-2.44294	22.58	22.94
G039	LN96b	1	0.573333	-2.44294	22.58	22.94
G040	LN96b	1	0.193333	-2.44294	22.58	22.94
G041	LN96b	1	1.92667	-2.44294	22.58	22.94
G042	LN96b	1	0.426667	-2.44294	22.58	22.94
G043	LN96b	1	0.446667	-2.44294	22.58	22.94
G044	LN96b	1	0.273333	-2.44294	22.58	22.94
G045	LN96b	1	0.353333	-2.44294	22.58	22.94
G046	LN96b	1	0.593333	-2.44294	22.58	22.94
G047	LN96b	1	0.566667	-2.44294	22.58	22.94
G048	LN96b	1	0.473333	-2.44294	22.58	22.94
G049	LN96b	1	0.66	-2.44294	22.58	22.94
G050	LN96b	1	1.19333	-2.44294	22.58	22.94
G051	LN96b	1	0.14	-2.44294	22.58	22.94
G052	LN96b	1	0.413333	-2.44294	22.58	22.94
G053	LN96b	1	0.806667	-2.44294	22.58	22.94
G054	LN96b	1	0.16	-2.44294	22.58	22.94
G055	LN96b	1	0.486667	-2.44294	22.58	22.94
G056	LN96b	1	0.66	-2.44294	22.58	22.94
G057	LN96b	1	0.433333	-2.44294	22.58	22.94
G058	LN96b	1	0.393333	-2.44294	22.58	22.94
G059	LN96b	1	0.166667	-2.44294	22.58	22.94
G060	LN96b	1	1.55333	-2.44294	22.58	22.94
G061	LN96b	1	0.693333	-2.44294	22.58	22.94
G062	LN96b	1	0.906667	-2.44294	22.58	22.94
G063	LN96b	1	0.326667	-2.44294	22.58	22.94
G064	LN96b	1	0.546667	-2.44294	22.58	22.94
G065	LN96b	1	0.313333	-2.44294	22.58	22.94
G066	LN96b	1	0.513333	-2.44294	22.58	22.94
G067	LN96b	1	0.473333	-2.44294	22.58	22.94
G068	LN96b	1	0.913333	-2.44294	22.58	22.94
G069	LN96b	1	0.726667	-2.44294	22.58	22.94
G070	LN96b	1	0.18	-2.44294	22.58	22.94
G071	LN96b	1	0.113333	-2.44294	22.58	22.94
G072	LN96b	1	0.193333	-2.44294	22.58	22.94
G073	LN96b	1	0.153333	-2.44294	22.58	22.94
G074	LN96b	1	0.233333	-2.44294	22.58	22.94
G075	LN96b	1	0.193333	-2.44294	22.58	22.94
G076	LN96b	1	-0.04	-2.44294	22.58	22.94
G077	LN96b	1	0.353333	-2.44294	22.58	22.94
G078	LN96b	1	0.393333	-2.44294	22.58	22.94
G079	LN96b	1	0.566667	-2.44294	22.58	22.94
G080	LN96b	1	0.426667	-2.44294	22.58	22.94
G081	LN96b	1	0.646667	-2.44294	22.58	22.94
G082	LN96b	1	0.7	-2.44294	22.58	22.94
G083	LN96b	1	0.246667	-2.44294	22.58	22.94
G084	LN96b	1	0.36	-2.44294	22.58	22.94
G085	LN96b	1	0.72	-2.44294	22.58	22.94
G086	LN96b	1	0.446667	-2.44294	22.58	22.94
G087	LN96b	1	0.566667	-2.44294	22.58	22.94
G088	LN96b	1	0.646667	-2.44294	22.58	22.94
G089	LN96b	1	0.0733333	-2.44294	22.58	22.94
G090	LN96b	1	0.153333	-2.44294	22.58	22.94
G091	LN96b	1	0.206667	-2.44294	22.58	22.94
G092	LN96b	1	0.186667	-2.44294	22.58	22.94
G093	LN96b	1	-0.00666667	-2.44294	22.58	22.94
G094	LN96b	1	0.0866667	-2.44294	22.58	22.94
G095	LN96b	1	0.646667	-2.44294	22.58	22.94
G096	LN96b	1	0.8	-2.44294	22.58	22.94
G097	LN96b	1	0.366667	-2.44294	22.58	22.94
G098	LN96b	1	0.633333	-2.44294	22.58	22.94
G099	LN96b	1	0.733333	-2.44294	22.58	22.94
G100	LN96b	1	0.66	-2.44294	22.58	22.94
G101	LN96b	1	1.34667	-2.44294	22.58	22.94
G102	LN96b	1	0.38	-2.44294	22.58	22.94
G103	LN96b	1	0.68	-2.44294	22.58	22.94
G104	LN96b	1	1.23333	-2.44294	22.58	22.94
G105	LN96b	1	0.74	-2.44294	22.58	22.94
G106	LN96b	1	1.24667	-2.44294	22.58	22.94
G107	LN96b	1	0.226667	-2.44294	22.58	22.94
G108	LN96b	1	0.313333	-2.44294	22.58	22.94
G109	LN96b	1	0.553333	-2.44294	22.58	22.94
G110	LN96b	1	-0.0733333	-2.44294	22.58	22.94
G111	LN96b	1	0.78	-2.44294	22.58	22.94
G112	LN96b	1	0.786667	-2.44294	22.58	22.94
G113	LN96b	1	-0.3	-2.44294	22.58	22.94
G114	LN96b	1	0.553333	-2.44294	22.58	22.94
G115	LN96b	1	2.31333	-2.44294	22.58	22.94
G116	LN96b	1	0.913333	-2.44294	22.58	22.94
G117	LN96b	1	0.326667	-2.44294	22.58	22.94
G118	LN96b	1	0.353333	-2.44294	22.58	22.94
G119	LN96b	1	0.726667	-2.44294	22.58	22.94
G120	LN96b	1	0.806667	-2.44294	22.58	22.94
G121	LN96b	1	0.833333	-2.44294	22.58	22.94
G122	LN96b	1	0.626667	-2.44294	22.58	22.94
G123	LN96b	1	1.21333	-2.44294	22.58	22.94
G124	LN96b	1	0.953333	-2.44294	22.58	22.94
G125	LN96b	1	0.82	-2.44294	22.58	22.94
G126	LN96b	1	0.44	-2.44294	22.58	22.94
G127	LN96b	1	0.86	-2.44294	22.58	22.94
G128	LN96b	1	0.313333	-2.44294	22.58	22.94
G129	LN96b	1	1.28	-2.44294	22.58	22.94
G130	LN96b	1	0.32	-2.44294	22.58	22.94
G131	LN96b	1	1.38	-2.44294	22.58	22.94
G132	LN96b	1	1.07333	-2.44294	22.58	22.94
G133	LN96b	1	0.453333	-2.44294	22.58	22.94
G134	LN96b	1	0.6	-2.44294	22.58	22.94
G135	LN96b	1	0.933333	-2.44294	22.58	22.94
G136	LN96b	1	1.92667	-2.44294	22.58	22.94
G137	LN96b	1	0.793333	-2.44294	22.58	22.94
G138	LN96b	1	0.226667	-2.44294	22.58	22.94
G139	LN96b	1	-0.153333	-2.44294	22.58	22.94
G140	LN96b	1	0.24	-2.44294	22.58	22.94
G141	LN96b	1	1	-2.44294	22.58	22.94
G142	LN96b	1	1.02	-2.44294	22.58	22.94
G143	LN96b	1	0.32	-2.44294	22.58	22.94
G144	LN96b	1	0.8	-2.44294	22.58	22.94
G145	LN96b	1	0.3	-2.44294	22.58	22.94
G146	LN96b	1	0.786667	-2.44294	22.58	22.94
G147	LN96b	1	0.526667	-2.44294	22.58	22.94
G148	LN96b	1	0.42	-2.44294	22.58	22.94
G149	LN96b	1	0.106667	-2.44294	22.58	22.94
G150	LN96b	1	0.526667	-2.44294	22.58	22.94
G151	LN96b	1	0.2	-2.44294	22.58	22.94
G152	LN96b	1	1.06667	-2.44294	22.58	22.94
G153	LN96b	1	0.266667	-2.44294	22.58	22.94
G154	LN96b	1	0.92	-2.44294	22.58	22.94
G155	LN96b	1	0.36	-2.44294	22.58	22.94
G156	LN96b	1	0.42	-2.44294	22.58	22.94
G157	LN96b	1	0.466667	-2.44294	22.58	22.94
G158	LN96b	1	0.233333	-2.44294	22.58	22.94
G159	LN96b	1	0.166667	-2.44294	22.58	22.94
G160	LN96b	1	1.55333	-2.44294	22.58	22.94
G161	LN96b	1	0.426667	-2.44294	22.58	22.94
G162	LN96b	1	0.586667	-2.44294	22.58	22.94
G163	LN96b	1	0.373333	-2.44294	22.58	22.94
G164	LN96b	1	0.426667	-2.44294	22.58	22.94
G165	LN96b	1	0.353333	-2.44294	22.58	22.94
G166	LN96b	1	0.7	-2.44294	22.58	22.94
G167	LN96b	1	1.67333	-2.44294	22.58	22.94
G168	LN96b	1	0.526667	-2.44294	22.58	22.94
G169	LN96b	1	0.52	-2.44294	22.58	22.94
G170	LN96b	1	0.3	-2.44294	22.58	22.94
G171	LN96b	1	0.713333	-2.44294	22.58	22.94
G172	LN96b	1	0.593333	-2.44294	22.58	22.94
G173	LN96b	1	0.453333	-2.44294	22.58	22.94
G174	LN96b	1	0.486667	-2.44294	22.58	22.94
G175	LN96b	1	0.446667	-2.44294	22.58	22.94
G176	LN96b	1	0.326667	-2.44294	22.58	22.94
G177	LN96b	1	0.653333	-2.44294	22.58	22.94
G178	LN96b	1	0.38	-2.44294	22.58	22.94
G179	LN96b	1	-0.04	-2.44294	22.58	22.94
G180	LN96b	1	0.353333	-2.44294	22.58	22.94
G181	LN96b	1	0.953333	-2.44294	22.58	22.94
G182	LN96b	1	0.293333	-2.44294	22.58	22.94
G183	LN96b	1	0.846667	-2.44294	22.58	22.94
G184	LN96b	1	0.766667	-2.44294	22.58	22.94
G185	LN96b	1	0.646667	-2.44294	22.58	22.94
G186	LN96b	1	1.47333	-2.44294	22.58	22.94
G187	LN96b	1	0.72	-2.44294	22.58	22.94
G188	LN96b	1	0.266667	-2.44294	22.58	22.94
G189	LN96b	1	0.2	-2.44294	22.58	22.94
G190	LN96b	1	0.273333	-2.44294	22.58	22.94
G191	LN96b	1	0.68	-2.44294	22.58	22.94
G192	LN96b	1	0.773333	-2.44294	22.58	22.94
G193	LN96b	1	0.38	-2.44294	22.58	22.94
G194	LN96b	1	0.126667	-2.44294	22.58	22.94
G195	LN96b	1	0.493333	-2.44294	22.58	22.94
G196	LN96b	1	0.54	-2.44294	22.58	22.94
G197	LN96b	1	1.12667	-2.44294	22.58	22.94
G198	LN96b	1	0.62	-2.44294	22.58	22.94
G199	LN96b	1	0.333333	-2.44294	22.58	22.94
G200	LN96b	1	1.62667	-2.44294	22.58	22.94
G201	LN96b	1	0.54	-2.44294	22.58	22.94
G202	LN96b	1	1.19333	-2.44294	22.58	22.94
G203	LN96b	1	1.05333	-2.44294	22.58	22.94
G204	LN96b	1	1.07333	-2.44294	22.58	22.94
G205	LN96b	1	0.653333	-2.44294	22.58	22.94
G206	LN96b	1	0.806667	-2.44294	22.58	22.94
G207	LN96b	1	1.10667	-2.44294	22.58	22.94
G208	LN96b	1	1.24	-2.44294	22.58	22.94
G209	LN96b	1	0.293333	-2.44294	22.58	22.94
G210	LN96b	1	1.16	-2.44294	22.58	22.94
G211	LN96b	1	0.16	-2.44294	22.58	22.94
G001	HN96b	2	4.38	0.193329	22.55	22.79
G002	HN96b	2	2.71333	0.193329	22.55	22.79
G003	HN96b	2	3.82667	0.193329	22.55	22.79
G004	HN96b	2	2.28667	0.193329	22.55	22.79
G005	HN96b	2	3.30667	0.193329	22.55	22.79
G006	HN96b	2	2.24	0.193329	22.55	22.79
G007	HN96b	2	3.85333	0.193329	22.55	22.79
G008	HN96b	2	3.54	0.193329	22.55	22.79
G009	HN96b	2	4.00667	0.193329	22.55	22.79
G010	HN96b	2	4.46	0.193329	22.55	22.79
G011	HN96b	2	2.35333	0.193329	22.55	22.79
G012	HN96b	2	1.69333	0.193329	22.55	22.79
G013	HN96b	2	4.02667	0.193329	22.55	22.79
G014	HN96b	2	4.72	0.193329	22.55	22.79
G015	HN96b	2	2.30667	0.193329	22.55	22.79
G016	HN96b	2	2.68	0.193329	22.55	22.79
G017	HN96b	2	2.46667	0.193329	22.55	22.79
G018	HN96b	2	4.62667	0.193329	22.55	22.79
G019	HN96b	2	5.62	0.193329	22.55	22.79
G020	HN96b	2	3.46	0.193329	22.55	22.79
G021	HN96b	2	2.68667	0.193329	22.55	22.79
G022	HN96b	2	2.60667	0.193329	22.55	22.79
G023	HN96b	2	3.28667	0.193329	22.55	22.79
G024	HN96b	2	1.90667	0.193329	22.55	22.79
G025	HN96b	2	4.22667	0.193329	22.55	22.79
G026	HN96b	2	3.18667	0.193329	22.55	22.79
G027	HN96b	2	2.65333	0.193329	22.55	22.79
G028	HN96b	2	3.94	0.193329	22.55	22.79
G029	HN96b	2	2.5	0.193329	22.55	22.79
G030	HN96b	2	4.44667	0.193329	22.55	22.79
G031	HN96b	2	3.17333	0.193329	22.55	22.79
G032	HN96b	2	1.74	0.193329	22.55	22.79
G033	HN96b	2	3.92667	0.193329	22.55	22.79
G034	HN96b	2	3.78667	0.193329	22.55	22.79
G035	HN96b	2	2.72667	0.193329	22.55	22.79
G036	HN96b	2	2.82667	0.193329	22.55	22.79
G037	HN96b	2	3.45333	0.193329	22.55	22.79
G038	HN96b	2	2.02	0.193329	22.55	22.79
G039	HN96b	2	3.46	0.193329	22.55	22.79
G040	HN96b	2	2.42	0.193329	22.55	22.79
G041	HN96b	2	4.36667	0.193329	22.55	22.79
G042	HN96b	2	4.60667	0.193329	22.55	22.79
G043	HN96b	2	2.04	0.193329	22.55	22.79
G044	HN96b	2	2.04	0.193329	22.55	22.79
G045	HN96b	2	4.44667	0.193329	22.55	22.79
G046	HN96b	2	2.72	0.193329	22.55	22.79
G047	HN96b	2	3.88	0.193329	22.55	22.79
G048	HN96b	2	4.16	0.193329	22.55	22.79
G049	HN96b	2	2.32	0.193329	22.55	22.79
G050	HN96b	2	4.7	0.193329	22.55	22.79
G051	HN96b	2	4.37333	0.193329	22.55	22.79
G052	HN96b	2	2.57333	0.193329	22.55	22.79
G053	HN96b	2	3.04667	0.193329	22.55	22.79
G054	HN96b	2	3.26667	0.193329	22.55	22.79
G055	HN96b	2	4.01333	0.193329	22.55	22.79
G056	HN96b	2	4.5	0.193329	22.55	22.79
G057	HN96b	2	3.54	0.193329	22.55	22.79
G058	HN96b	2	2.68667	0.193329	22.55	22.79
G059	HN96b	2	1.33333	0.193329	22.55	22.79
G060	HN96b	2	3.46	0.193329	22.55	22.79
G061	HN96b	2	5.26667	0.193329	22.55	22.79
G062	HN96b	2	4.26667	0.193329	22.55	22.79
G063	HN96b	2	3.12	0.193329	22.55	22.79
G064	HN96b	2	1.12667	0.193329	22.55	22.79
G065	HN96b	2	4.12667	0.193329	22.55	22.79
G066	HN96b	2	3.8	0.193329	22.55	22.79
G067	HN96b	2	3.18667	0.193329	22.55	22.79
G068	HN96b	2	4.59333	0.193329	22.55	22.79
G069	HN96b	2	4.36667	0.193329	22.55	22.79
G070	HN96b	2	3.65333	0.193329	22.55	22.79
G071	HN96b	2	1.6	0.193329	22.55	22.79
G072	HN96b	2	4.04	0.193329	22.55	22.79
G073	HN96b	2	1.07333	0.193329	22.55	22.79
G074	HN96b	2	1.69333	0.193329	22.55	22.79
G075	HN96b	2	4.00667	0.193329	22.55	22.79
G076	HN96b	2	0.673333	0.193329	22.55	22.79
G077	HN96b	2	4.29333	0.193329	22.55	22.79
G078	HN96b	2	2.54667	0.193329	22.55	22.79
G079	HN96b	2	2.71333	0.193329	22.55	22.79
G080	HN96b	2	1.58	0.193329	22.55	22.79
G081	HN96b	2	1.85333	0.193329	22.55	22.79
G082	HN96b	2	3.98	0.193329	22.55	22.79
G083	HN96b	2	4.66	0.193329	22.55	22.79
G084	HN96b	2	2.61333	0.193329	22.55	22.79
G085	HN96b	2	3.14667	0.193329	22.55	22.79
G086	HN96b	2	1.77333	0.193329	22.55	22.79
G087	HN96b	2	2.41333	0.193329	22.55	22.79
G088	HN96b	2	2.36	0.193329	22.55	22.79
G089	HN96b	2	3.48	0.193329	22.55	22.79
G090	HN96b	2	2.50667	0.193329	22.55	22.79
G091	HN96b	2	2.99333	0.193329	22.55	22.79
G092	HN96b	2	2.34667	0.193329	22.55	22.79
G093	HN96b	2	0.726667	0.193329	22.55	22.79
G094	HN96b	2	3.83333	0.193329	22.55	22.79
G095	HN96b	2	1.82	0.193329	22.55	22.79
G096	HN96b	2	3.35333	0.193329	22.55	22.79
G097	HN96b	2	2	0.193329	22.55	22.79
G098	HN96b	2	2.97333	0.193329	22.55	22.79
G099	HN96b	2	2.76667	0.193329	22.55	22.79
G100	HN96b	2	3.06667	0.193329	22.55	22.79
G101	HN96b	2	4.18	0.193329	22.55	22.79
G102	HN96b	2	1.52	0.193329	22.55	22.79
G103	HN96b	2	3.56	0.193329	22.55	22.79
G104	HN96b	2	3.05333	0.193329	22.55	22.79
G105	HN96b	2	3.95333	0.193329	22.55	22.79
G106	HN96b	2	3.44667	0.193329	22.55	22.79
G107	HN96b	2	3.29333	0.193329	22.55	22.79
G108	HN96b	2	4.12	0.193329	22.55	22.79
G109	HN96b	2	2.90667	0.193329	22.55	22.79
G110	HN96b	2	2.61333	0.193329	22.55	22.79
G111	HN96b	2	3.09333	0.193329	22.55	22.79
G112	HN96b	2	2.98	0.193329	22.55	22.79
G113	HN96b	2	0.993333	0.193329	22.55	22.79
G114	HN96b	2	4.85333	0.193329	22.55	22.79
G115	HN96b	2	3.42667	0.193329	22.55	22.79
G116	HN96b	2	5.28667	0.193329	22.55	22.79
G117	HN96b	2	0.993333	0.193329	22.55	22.79
G118	HN96b	2	2.10667	0.193329	22.55	22.79
G119	HN96b	2	4.27333	0.193329	22.55	22.79
G120	HN96b	2	2.38	0.193329	22.55	22.79
G121	HN96b	2	4.58667	0.193329	22.55	22.79
G122	HN96b	2	4.21333	0.193329	22.55	22.79
G123	HN96b	2	4.52	0.193329	22.55	22.79
G124	HN96b	2	3.43333	0.193329	22.55	22.79
G125	HN96b	2	3.72667	0.193329	22.55	22.79
G126	HN96b	2	3.46667	0.193329	22.55	22.79
G127	HN96b	2	3.31333	0.193329	22.55	22.79
G128	HN96b	2	3.62	0.193329	22.55	22.79
G129	HN96b	2	2.02	0.193329	22.55	22.79
G130	HN96b	2	3.98667	0.193329	22.55	22.79
G131	HN96b	2	4.08667	0.193329	22.55	22.79
G132	HN96b	2	3.2	0.193329	22.55	22.79
G133	HN96b	2	3.63333	0.193329	22.55	22.79
G134	HN96b	2	3.49333	0.193329	22.55	22.79
G135	HN96b	2	3.81333	0.193329	22.55	22.79
G136	HN96b	2	3.75333	0.193329	22.55	22.79
G137	HN96b	2	5.06667	0.193329	22.55	22.79
G138	HN96b	2	2.20667	0.193329	22.55	22.79
G139	HN96b	2	3.06	0.193329	22.55	22.79
G140	HN96b	2	2.68	0.193329	22.55	22.79
G141	HN96b	2	2.54	0.193329	22.55	22.79
G142	HN96b	2	4.17333	0.193329	22.55	22.79
G143	HN96b	2	2.60667	0.193329	22.55	22.79
G144	HN96b	2	2.85333	0.193329	22.55	22.79
G145	HN96b	2	4.26	0.193329	22.55	22.79
G146	HN96b	2	4.53333	0.193329	22.55	22.79
G147	HN96b	2	4.18667	0.193329	22.55	22.79
G148	HN96b	2	3.55333	0.193329	22.55	22.79
G149	HN96b	2	3.34	0.193329	22.55	22.79
G150	HN96b	2	3.15333	0.193329	22.55	22.79
G151	HN96b	2	2.66	0.193329	22.55	22.79
G152	HN96b	2	1.71333	0.193329	22.55	22.79
G153	HN96b	2	3.46667	0.193329	22.55	22.79
G154	HN96b	2	3.63333	0.193329	22.55	22.79
G155	HN96b	2	2.96	0.193329	22.55	22.79
G156	HN96b	2	2.34	0.193329	22.55	22.79
G157	HN96b	2	2.46	0.193329	22.55	22.79
G158	HN96b	2	2.42	0.193329	22.55	22.79
G159	HN96b	2	3.05333	0.193329	22.55	22.79
G160	HN96b	2	4.45333	0.193329	22.55	22.79
G161	HN96b	2	5.38667	0.193329	22.55	22.79
G162	HN96b	2	3.23333	0.193329	22.55	22.79
G163	HN96b	2	2.7	0.193329	22.55	22.79
G164	HN96b	2	2.98667	0.193329	22.55	22.79
G165	HN96b	2	3.68667	0.193329	22.55	22.79
G166	HN96b	2	4.8	0.193329	22.55	22.79
G167	HN96b	2	2.91333	0.193329	22.55	22.79
G168	HN96b	2	4.17333	0.193329	22.55	22.79
G169	HN96b	2	2.36	0.193329	22.55	22.79
G170	HN96b	2	2.06667	0.193329	22.55	22.79
G171	HN96b	2	2.28	0.193329	22.55	22.79
G172	HN96b	2	4.86	0.193329	22.55	22.79
G173	HN96b	2	2.74667	0.193329	22.55	22.79
G174	HN96b	2	3.42	0.193329	22.55	22.79
G175	HN96b	2	1.61333	0.193329	22.55	22.79
G176	HN96b	2	2.36667	0.193329	22.55	22.79
G177	HN96b	2	4.29333	0.193329	22.55	22.79
G178	HN96b	2	1.72	0.193329	22.55	22.79
G179	HN96b	2	3.42	0.193329	22.55	22.79
G180	HN96b	2	2.57333	0.193329	22.55	22.79
G181	HN96b	2	5.22667	0.193329	22.55	22.79
G182	HN96b	2	3.26667	0.193329	22.55	22.79
G183	HN96b	2	2.74667	0.193329	22.55	22.79
G184	HN96b	2	2.95333	0.193329	22.55	22.79
G185	HN96b	2	2.67333	0.193329	22.55	22.79
G186	HN96b	2	4.80667	0.193329	22.55	22.79
G187	HN96b	2	3.90667	0.193329	22.55	22.79
G188	HN96b	2	1.72667	0.193329	22.55	22.79
G189	HN96b	2	2.65333	0.193329	22.55	22.79
G190	HN96b	2	3.84	0.193329	22.55	22.79
G191	HN96b	2	4.46	0.193329	22.55	22.79
G192	HN96b	2	4.38	0.193329	22.55	22.79
G193	HN96b	2	3.17333	0.193329	22.55	22.79
G194	HN96b	2	3.82667	0.193329	22.55	22.79
G195	HN96b	2	2.72	0.193329	22.55	22.79
G196	HN96b	2	2.66667	0.193329	22.55	22.79
G197	HN96b	2	3.53333	0.193329	22.55	22.79
G198	HN96b	2	3.6	0.193329	22.55	22.79
G199	HN96b	2	1.94667	0.193329	22.55	22.79
G200	HN96b	2	3.81333	0.193329	22.55	22.79
G201	HN96b	2	4.68667	0.193329	22.55	22.79
G202	HN96b	2	1.96	0.193329	22.55	22.79
G203	HN96b	2	3.07333	0.193329	22.55	22.79
G204	HN96b	2	2.37333	0.193329	22.55	22.79
G205	HN96b	2	3.72667	0.193329	22.55	22.79
G206	HN96b	2	4.20667	0.193329	22.55	22.79
G207	HN96b	2	3	0.193329	22.55	22.79
G208	HN96b	2	1.99333	0.193329	22.55	22.79
G209	HN96b	2	4.11333	0.193329	22.55	22.79
G210	HN96b	2	4.3	0.193329	22.55	22.79
G211	HN96b	2	4.25333	0.193329	22.55	22.79
